# Supplementary material for: Methyl 2-[(2-methyl­phen­oxy)meth­yl]benzoate
Source: Acta Crystallogr Sect E Struct Rep Online. 2012 Feb 17;68(Pt 3):o728. doi: 10.1107/S1600536812005995 (PMC3295499; doi:10.1107/S1600536812005995)
Supplement: Supplementary file 1 [file e-68-0o728-sup1.cif]

##############################################################################
#                                                                            #
# This CIF contains the data in a paper accepted for publication in          #
# Acta Crystallographica Section E. It conforms to the requirements of       #
# Notes for Authors for Acta Crystallographica Section E, and has been       #
# peer reviewed under the auspices of the IUCr Commission on Journals.       #
#                                                                            #
# Full details of the Crystallographic Information File format               #
# are given in the paper "The Crystallographic Information File (CIF):       #
# a New Standard Archive File for Crystallography" by S. R. Hall, F. H.      #
# Allen and I. D. Brown [Acta Cryst. (1991), A47, 655-685].                  #
#                                                                            #
# The current version of the core CIF dictionary is obtainable from          #
# ftp://ftp.iucr.org/pub/cif_core.dic.                                       #
#                                                                            #
# Software is freely available for graphical display of the structure(s)     #
# in this CIF. For information consult the CIF software page                 #
# http://www.iucr.org/resources/cif/software.                                #
#                                                                            #
# This file may be used for bona fide research purposes within the           #
# scientific community so long as proper attribution is given to the journal # 
# article from which it was obtained.                                        #
#                                                                            #
##############################################################################
data_I
_audit_creation_method     SHELXL97
_chemical_name_systematic
;
Methyl 2-[(2-methylphenoxy)methyl]benzoate
;
_chemical_name_common
;
;
_chemical_formula_moiety     'C16 H16 O3'
_chemical_formula_sum     'C16 H16 O3'
_chemical_formula_iupac     'C16 H16 O3'
_chemical_formula_weight     256.29
_chemical_melting_point     ?
_chemical_melting_point_gt     412
_chemical_melting_point_lt     414
_symmetry_cell_setting     monoclinic
_symmetry_space_group_name_H-M     'C 2/c'
_symmetry_space_group_name_Hall     '-C 2yc'
loop_
    _symmetry_equiv_pos_as_xyz
    'x, y, z'
    '-x, y, -z+1/2'
    'x+1/2, y+1/2, z'
    '-x+1/2, y+1/2, -z+1/2'
    '-x, -y, -z'
    'x, -y, z-1/2'
    '-x+1/2, -y+1/2, -z'
    'x+1/2, -y+1/2, z-1/2'
_cell_length_a     31.6873(13)
_cell_length_b     6.5389(2)
_cell_length_c     13.8746(6)
_cell_angle_alpha     90.00
_cell_angle_beta     111.716(2)
_cell_angle_gamma     90.00
_cell_volume     2670.79(18)
_cell_formula_units_Z     8
_cell_measurement_reflns_used     4067
_cell_measurement_theta_min     2.77
_cell_measurement_theta_max     28.10
_cell_measurement_temperature     200(2)
_exptl_crystal_description     platelet
_exptl_crystal_colour     colourless
_exptl_crystal_size_max     0.51
_exptl_crystal_size_mid     0.12
_exptl_crystal_size_min     0.05
_exptl_crystal_density_diffrn     1.275
_exptl_crystal_density_meas     ?
_exptl_crystal_density_method     'not measured'
_exptl_crystal_F_000     1088
_exptl_absorpt_coefficient_mu     0.087
_exptl_absorpt_correction_type     multi-scan
_exptl_absorpt_process_details     '(SADABS; Bruker, 2010)'
_exptl_absorpt_correction_T_min     0.9564
_exptl_absorpt_correction_T_max     0.9958
_exptl_special_details     ?
_diffrn_ambient_temperature     200(2)
_diffrn_radiation_type     MoK\a
_diffrn_radiation_wavelength     0.71073
_diffrn_radiation_source     'fine-focus sealed tube'
_diffrn_radiation_monochromator     graphite
_diffrn_measurement_device_type     'Bruker APEXII CCD'
_diffrn_measurement_device     ?
_diffrn_measurement_method     '\f and \w'
_diffrn_reflns_number     12273
_diffrn_reflns_av_R_equivalents     0.0222
_diffrn_reflns_av_sigmaI/netI     0.0289
_diffrn_reflns_theta_min     2.77
_diffrn_reflns_theta_max     28.29
_diffrn_reflns_theta_full     28.29
_diffrn_measured_fraction_theta_max     0.996
_diffrn_measured_fraction_theta_full     0.996
_diffrn_reflns_limit_h_min     -39
_diffrn_reflns_limit_h_max     42
_diffrn_reflns_limit_k_min     -8
_diffrn_reflns_limit_k_max     7
_diffrn_reflns_limit_l_min     -18
_diffrn_reflns_limit_l_max     18
_refine_special_details
;
;
_reflns_number_total     3320
_reflns_number_gt     2295
_reflns_threshold_expression     I>2\s(I)
_refine_ls_structure_factor_coef     Fsqd
_refine_ls_matrix_type     full
_refine_ls_R_factor_all     0.0727
_refine_ls_R_factor_gt     0.0436
_refine_ls_wR_factor_gt     0.0962
_refine_ls_wR_factor_ref     0.1077
_refine_ls_goodness_of_fit_ref     1.025
_refine_ls_restrained_S_all     1.025
_refine_ls_number_reflns     3320
_refine_ls_number_parameters     174
_refine_ls_number_restraints     0
_refine_ls_hydrogen_treatment     constr
_refine_ls_weighting_scheme     calc
_refine_ls_weighting_details
       'calc w = 1/[\s^2^(Fo^2^)+(0.0475P)^2^+1.0316P] where P=(Fo^2^+2Fc^2^)/3'
_atom_sites_solution_hydrogens     geom
_atom_sites_solution_primary     direct
_atom_sites_solution_secondary     difmap
_refine_ls_shift/su_max     0.000
_refine_ls_shift/su_mean     0.000
_refine_diff_density_max     0.206
_refine_diff_density_min     -0.190
_refine_ls_extinction_method     none
_refine_ls_extinction_coef     ?
_refine_ls_abs_structure_Flack     ?
loop_
    _atom_type_symbol
    _atom_type_description
    _atom_type_scat_dispersion_real
    _atom_type_scat_dispersion_imag
    _atom_type_scat_source
    'C' 'C' 0.0033 0.0016
                         'International Tables Vol C Tables 4.2.6.8 and 6.1.1.4'
    'H' 'H' 0.0000 0.0000
                         'International Tables Vol C Tables 4.2.6.8 and 6.1.1.4'
    'O' 'O' 0.0106 0.0060
                         'International Tables Vol C Tables 4.2.6.8 and 6.1.1.4'
_computing_data_collection     'APEX2 (Bruker, 2010)'
_computing_cell_refinement     'SAINT (Bruker, 2010)'
_computing_data_reduction     'SAINT (Bruker, 2010)'
_computing_structure_solution     'SHELXS97 (Sheldrick, 2008)'
_computing_structure_refinement     'SHELXL97 (Sheldrick, 2008)'
_computing_molecular_graphics
;
ORTEP-3 (Farrugia, 1997) and Mercury (Macrae <i>et al.</i>,
2008)
;
_computing_publication_material
;
SHELXL97 (Sheldrick, 2008) and PLATON (Spek, 2009)
;
loop_
    _atom_site_type_symbol
    _atom_site_label
    _atom_site_fract_x
    _atom_site_fract_y
    _atom_site_fract_z
    _atom_site_U_iso_or_equiv
    _atom_site_adp_type
    _atom_site_calc_flag
    _atom_site_refinement_flags
    _atom_site_occupancy
    _atom_site_symmetry_multiplicity
    _atom_site_disorder_assembly
    _atom_site_disorder_group
    O O1 0.10397(3) 0.81204(14) 0.13302(7) 0.0379(2) Uani d . 1 1 . .
    O O2 0.18815(3) 0.10731(15) 0.06203(7) 0.0413(3) Uani d . 1 1 . .
    O O3 0.20550(3) 0.42927(15) 0.11449(9) 0.0479(3) Uani d . 1 1 . .
    C C1 0.04466(5) 1.1075(2) 0.14318(12) 0.0452(4) Uani d . 1 1 . .
    H H1A 0.0273 1.1996 0.1703 0.068 Uiso calc R 1 1 . .
    H H1B 0.0330 0.9679 0.1401 0.068 Uiso calc R 1 1 . .
    H H1C 0.0416 1.1517 0.0734 0.068 Uiso calc R 1 1 . .
    C C2 0.13423(4) 0.6661(2) 0.11746(10) 0.0317(3) Uani d . 1 1 . .
    H H2A 0.1505 0.5918 0.1830 0.038 Uiso calc R 1 1 . .
    H H2B 0.1570 0.7366 0.0962 0.038 Uiso calc R 1 1 . .
    C C3 0.17758(4) 0.3033(2) 0.06884(9) 0.0305(3) Uani d . 1 1 . .
    C C4 0.23538(5) 0.0547(3) 0.11380(13) 0.0519(4) Uani d . 1 1 . .
    H H4A 0.2394 -0.0923 0.1064 0.078 Uiso calc R 1 1 . .
    H H4B 0.2451 0.0893 0.1876 0.078 Uiso calc R 1 1 . .
    H H4C 0.2537 0.1312 0.0826 0.078 Uiso calc R 1 1 . .
    C C11 0.12341(4) 0.96097(19) 0.20588(10) 0.0311(3) Uani d . 1 1 . .
    C C12 0.09376(5) 1.1127(2) 0.21316(10) 0.0331(3) Uani d . 1 1 . .
    C C13 0.11164(5) 1.2669(2) 0.28589(11) 0.0410(3) Uani d . 1 1 . .
    H H13 0.0921 1.3722 0.2919 0.049 Uiso calc R 1 1 . .
    C C14 0.15703(5) 1.2712(2) 0.34969(12) 0.0443(4) Uani d . 1 1 . .
    H H14 0.1684 1.3778 0.3991 0.053 Uiso calc R 1 1 . .
    C C15 0.18555(5) 1.1203(2) 0.34109(11) 0.0411(3) Uani d . 1 1 . .
    H H15 0.2168 1.1230 0.3845 0.049 Uiso calc R 1 1 . .
    C C16 0.16901(5) 0.9642(2) 0.26944(10) 0.0359(3) Uani d . 1 1 . .
    H H16 0.1888 0.8597 0.2639 0.043 Uiso calc R 1 1 . .
    C C21 0.10746(4) 0.51750(19) 0.03453(9) 0.0282(3) Uani d . 1 1 . .
    C C22 0.06136(4) 0.5484(2) -0.02189(10) 0.0339(3) Uani d . 1 1 . .
    H H22 0.0466 0.6644 -0.0074 0.041 Uiso calc R 1 1 . .
    C C23 0.03669(5) 0.4130(2) -0.09866(10) 0.0385(3) Uani d . 1 1 . .
    H H23 0.0054 0.4375 -0.1368 0.046 Uiso calc R 1 1 . .
    C C24 0.05731(5) 0.2426(2) -0.12015(10) 0.0390(3) Uani d . 1 1 . .
    H H24 0.0403 0.1505 -0.1733 0.047 Uiso calc R 1 1 . .
    C C25 0.10285(4) 0.2062(2) -0.06413(10) 0.0337(3) Uani d . 1 1 . .
    H H25 0.1170 0.0877 -0.0781 0.040 Uiso calc R 1 1 . .
    C C26 0.12814(4) 0.34252(19) 0.01282(9) 0.0277(3) Uani d . 1 1 . .
loop_
    _atom_site_aniso_label
    _atom_site_aniso_U_11
    _atom_site_aniso_U_22
    _atom_site_aniso_U_33
    _atom_site_aniso_U_12
    _atom_site_aniso_U_13
    _atom_site_aniso_U_23
    O1 0.0334(5) 0.0333(5) 0.0417(5) 0.0048(4) 0.0079(4) -0.0104(4)
    O2 0.0333(5) 0.0335(5) 0.0489(6) 0.0078(4) 0.0056(4) -0.0051(4)
    O3 0.0302(5) 0.0371(6) 0.0677(7) -0.0025(4) 0.0078(5) -0.0114(5)
    C1 0.0420(8) 0.0468(9) 0.0476(9) 0.0138(7) 0.0173(7) 0.0052(7)
    C2 0.0307(7) 0.0269(7) 0.0362(7) 0.0029(5) 0.0110(5) -0.0033(5)
    C3 0.0329(7) 0.0299(7) 0.0300(6) 0.0020(6) 0.0130(5) 0.0000(5)
    C4 0.0368(8) 0.0470(9) 0.0628(10) 0.0142(7) 0.0077(7) -0.0014(8)
    C11 0.0378(7) 0.0256(6) 0.0311(7) -0.0001(5) 0.0143(6) -0.0008(5)
    C12 0.0406(7) 0.0290(7) 0.0353(7) 0.0037(6) 0.0205(6) 0.0058(5)
    C13 0.0552(9) 0.0293(7) 0.0485(8) 0.0044(7) 0.0308(7) -0.0012(6)
    C14 0.0562(9) 0.0367(8) 0.0461(8) -0.0092(7) 0.0259(7) -0.0124(6)
    C15 0.0407(8) 0.0407(8) 0.0426(8) -0.0100(7) 0.0164(6) -0.0080(6)
    C16 0.0365(7) 0.0319(7) 0.0401(7) 0.0007(6) 0.0149(6) -0.0037(6)
    C21 0.0310(6) 0.0264(6) 0.0275(6) -0.0008(5) 0.0111(5) 0.0021(5)
    C22 0.0329(7) 0.0340(7) 0.0348(7) 0.0043(6) 0.0127(6) -0.0004(6)
    C23 0.0277(7) 0.0465(9) 0.0370(7) 0.0007(6) 0.0070(6) -0.0014(6)
    C24 0.0355(7) 0.0434(8) 0.0345(7) -0.0056(6) 0.0088(6) -0.0103(6)
    C25 0.0354(7) 0.0325(7) 0.0341(7) -0.0006(6) 0.0140(6) -0.0050(6)
    C26 0.0293(6) 0.0275(6) 0.0273(6) -0.0014(5) 0.0113(5) 0.0010(5)
_geom_special_details
;
;
loop_
    _geom_bond_atom_site_label_1
    _geom_bond_atom_site_label_2
    _geom_bond_site_symmetry_2
    _geom_bond_distance
    _geom_bond_publ_flag
    O1 C11 . 1.3744(15) ?
    O1 C2 . 1.4251(15) ?
    O2 C3 . 1.3367(16) ?
    O2 C4 . 1.4419(16) ?
    O3 C3 . 1.2034(15) ?
    C1 C12 . 1.4988(19) ?
    C1 H1A . 0.9800 ?
    C1 H1B . 0.9800 ?
    C1 H1C . 0.9800 ?
    C2 C21 . 1.5049(17) ?
    C2 H2A . 0.9900 ?
    C2 H2B . 0.9900 ?
    C3 C26 . 1.4910(17) ?
    C4 H4A . 0.9800 ?
    C4 H4B . 0.9800 ?
    C4 H4C . 0.9800 ?
    C11 C16 . 1.3869(18) ?
    C11 C12 . 1.3954(18) ?
    C12 C13 . 1.3901(19) ?
    C13 C14 . 1.382(2) ?
    C13 H13 . 0.9500 ?
    C14 C15 . 1.373(2) ?
    C14 H14 . 0.9500 ?
    C15 C16 . 1.3856(19) ?
    C15 H15 . 0.9500 ?
    C16 H16 . 0.9500 ?
    C21 C22 . 1.3933(17) ?
    C21 C26 . 1.4054(18) ?
    C22 C23 . 1.3836(19) ?
    C22 H22 . 0.9500 ?
    C23 C24 . 1.379(2) ?
    C23 H23 . 0.9500 ?
    C24 C25 . 1.3832(19) ?
    C24 H24 . 0.9500 ?
    C25 C26 . 1.3940(17) ?
    C25 H25 . 0.9500 ?
loop_
    _geom_angle_atom_site_label_1
    _geom_angle_atom_site_label_2
    _geom_angle_atom_site_label_3
    _geom_angle_site_symmetry_1
    _geom_angle_site_symmetry_3
    _geom_angle
    _geom_angle_publ_flag
    C11 O1 C2 . . 116.26(10) ?
    C3 O2 C4 . . 115.77(11) ?
    C12 C1 H1A . . 109.5 ?
    C12 C1 H1B . . 109.5 ?
    H1A C1 H1B . . 109.5 ?
    C12 C1 H1C . . 109.5 ?
    H1A C1 H1C . . 109.5 ?
    H1B C1 H1C . . 109.5 ?
    O1 C2 C21 . . 109.13(10) ?
    O1 C2 H2A . . 109.9 ?
    C21 C2 H2A . . 109.9 ?
    O1 C2 H2B . . 109.9 ?
    C21 C2 H2B . . 109.9 ?
    H2A C2 H2B . . 108.3 ?
    O3 C3 O2 . . 122.60(12) ?
    O3 C3 C26 . . 125.65(12) ?
    O2 C3 C26 . . 111.75(11) ?
    O2 C4 H4A . . 109.5 ?
    O2 C4 H4B . . 109.5 ?
    H4A C4 H4B . . 109.5 ?
    O2 C4 H4C . . 109.5 ?
    H4A C4 H4C . . 109.5 ?
    H4B C4 H4C . . 109.5 ?
    O1 C11 C16 . . 123.80(12) ?
    O1 C11 C12 . . 115.25(12) ?
    C16 C11 C12 . . 120.95(12) ?
    C13 C12 C11 . . 117.63(13) ?
    C13 C12 C1 . . 122.21(13) ?
    C11 C12 C1 . . 120.15(12) ?
    C14 C13 C12 . . 121.85(13) ?
    C14 C13 H13 . . 119.1 ?
    C12 C13 H13 . . 119.1 ?
    C15 C14 C13 . . 119.48(13) ?
    C15 C14 H14 . . 120.3 ?
    C13 C14 H14 . . 120.3 ?
    C14 C15 C16 . . 120.37(14) ?
    C14 C15 H15 . . 119.8 ?
    C16 C15 H15 . . 119.8 ?
    C15 C16 C11 . . 119.72(13) ?
    C15 C16 H16 . . 120.1 ?
    C11 C16 H16 . . 120.1 ?
    C22 C21 C26 . . 118.21(11) ?
    C22 C21 C2 . . 120.87(12) ?
    C26 C21 C2 . . 120.92(11) ?
    C23 C22 C21 . . 121.06(13) ?
    C23 C22 H22 . . 119.5 ?
    C21 C22 H22 . . 119.5 ?
    C24 C23 C22 . . 120.37(12) ?
    C24 C23 H23 . . 119.8 ?
    C22 C23 H23 . . 119.8 ?
    C23 C24 C25 . . 119.80(12) ?
    C23 C24 H24 . . 120.1 ?
    C25 C24 H24 . . 120.1 ?
    C24 C25 C26 . . 120.31(13) ?
    C24 C25 H25 . . 119.8 ?
    C26 C25 H25 . . 119.8 ?
    C25 C26 C21 . . 120.22(11) ?
    C25 C26 C3 . . 118.98(11) ?
    C21 C26 C3 . . 120.77(11) ?
loop_
    _geom_torsion_atom_site_label_1
    _geom_torsion_atom_site_label_2
    _geom_torsion_atom_site_label_3
    _geom_torsion_atom_site_label_4
    _geom_torsion_site_symmetry_1
    _geom_torsion_site_symmetry_2
    _geom_torsion_site_symmetry_3
    _geom_torsion_site_symmetry_4
    _geom_torsion
    _geom_torsion_publ_flag
    C11 O1 C2 C21 . . . . -179.15(10) ?
    C4 O2 C3 O3 . . . . 0.5(2) ?
    C4 O2 C3 C26 . . . . 179.87(12) ?
    C2 O1 C11 C16 . . . . -6.01(19) ?
    C2 O1 C11 C12 . . . . 174.45(11) ?
    O1 C11 C12 C13 . . . . 179.82(11) ?
    C16 C11 C12 C13 . . . . 0.3(2) ?
    O1 C11 C12 C1 . . . . -0.95(18) ?
    C16 C11 C12 C1 . . . . 179.49(13) ?
    C11 C12 C13 C14 . . . . -0.4(2) ?
    C1 C12 C13 C14 . . . . -179.57(13) ?
    C12 C13 C14 C15 . . . . 0.4(2) ?
    C13 C14 C15 C16 . . . . -0.3(2) ?
    C14 C15 C16 C11 . . . . 0.2(2) ?
    O1 C11 C16 C15 . . . . -179.72(12) ?
    C12 C11 C16 C15 . . . . -0.2(2) ?
    O1 C2 C21 C22 . . . . 7.17(17) ?
    O1 C2 C21 C26 . . . . -172.01(11) ?
    C26 C21 C22 C23 . . . . -1.23(19) ?
    C2 C21 C22 C23 . . . . 179.57(12) ?
    C21 C22 C23 C24 . . . . 0.7(2) ?
    C22 C23 C24 C25 . . . . 0.5(2) ?
    C23 C24 C25 C26 . . . . -1.0(2) ?
    C24 C25 C26 C21 . . . . 0.4(2) ?
    C24 C25 C26 C3 . . . . -177.54(12) ?
    C22 C21 C26 C25 . . . . 0.69(18) ?
    C2 C21 C26 C25 . . . . 179.89(12) ?
    C22 C21 C26 C3 . . . . 178.60(11) ?
    C2 C21 C26 C3 . . . . -2.21(18) ?
    O3 C3 C26 C25 . . . . 158.37(14) ?
    O2 C3 C26 C25 . . . . -20.99(16) ?
    O3 C3 C26 C21 . . . . -19.6(2) ?
    O2 C3 C26 C21 . . . . 161.08(11) ?
loop_
    _geom_hbond_atom_site_label_D
    _geom_hbond_atom_site_label_H
    _geom_hbond_atom_site_label_A
    _geom_hbond_site_symmetry_A
    _geom_hbond_distance_DH
    _geom_hbond_distance_HA
    _geom_hbond_distance_DA
    _geom_hbond_angle_DHA
    C25 H25 Cg1 4_564 0.95 2.72 3.5461(15) 146
_iucr_refine_instructions_details
;
TITL ca005_s in C2/c
CELL  0.71073   31.6873    6.5389   13.8746    90.000   111.716    90.000
ZERR  8           0.0013    0.0002    0.0006     0.000     0.002     0.000
LATT   7
SYMM             - X ,              Y ,    0.50000 - Z
SFAC  C  H  O
UNIT 128 128 24
ACTA
BOND $H
CONF
HTAB
TEMP -73
OMIT -40   2   5
MPLA C11 C12 C13 C14 C15 C16 O1 C2 C21 C22 C23 C24 C25 C26
SIZE 0.048 0.116 0.515
L.S. 10
FMAP 2
PLAN -5
REM WGHT    0.047500    1.031600
WGHT    0.047500    1.031600
FVAR       0.08696
O1    3    0.103968    0.812041    0.133021    11.00000    0.03338    0.03333 =
         0.04173   -0.01043    0.00789    0.00478
O2    3    0.188147    0.107310    0.062030    11.00000    0.03325    0.03348 =
         0.04886   -0.00505    0.00563    0.00778
O3    3    0.205505    0.429267    0.114486    11.00000    0.03021    0.03706 =
         0.06769   -0.01140    0.00781   -0.00247
C1    1    0.044662    1.107523    0.143178    11.00000    0.04195    0.04677 =
         0.04765    0.00516    0.01732    0.01380
AFIX 137
H1A   2    0.027290    1.199627    0.170286    11.00000   -1.50000
H1B   2    0.033007    0.967870    0.140089    11.00000   -1.50000
H1C   2    0.041587    1.151700    0.073401    11.00000   -1.50000
AFIX   0
C2    1    0.134233    0.666055    0.117459    11.00000    0.03074    0.02690 =
         0.03619   -0.00334    0.01103    0.00294
AFIX  23
H2A   2    0.150464    0.591803    0.182951    11.00000   -1.20000
H2B   2    0.157038    0.736575    0.096164    11.00000   -1.20000
AFIX   0
C3    1    0.177577    0.303292    0.068836    11.00000    0.03293    0.02988 =
         0.02997    0.00001    0.01299    0.00205
C4    1    0.235382    0.054655    0.113804    11.00000    0.03680    0.04699 =
         0.06276   -0.00138    0.00772    0.01423
AFIX 137
H4A   2    0.239409   -0.092329    0.106372    11.00000   -1.50000
H4B   2    0.245137    0.089261    0.187581    11.00000   -1.50000
H4C   2    0.253702    0.131247    0.082648    11.00000   -1.50000
AFIX   0
C11   1    0.123405    0.960966    0.205882    11.00000    0.03781    0.02563 =
         0.03109   -0.00080    0.01426   -0.00008
C12   1    0.093760    1.112679    0.213164    11.00000    0.04056    0.02899 =
         0.03531    0.00580    0.02048    0.00368
C13   1    0.111637    1.266855    0.285889    11.00000    0.05523    0.02927 =
         0.04853   -0.00119    0.03076    0.00439
AFIX  43
H13   2    0.092113    1.372196    0.291914    11.00000   -1.20000
AFIX   0
C14   1    0.157027    1.271192    0.349686    11.00000    0.05619    0.03666 =
         0.04613   -0.01243    0.02588   -0.00917
AFIX  43
H14   2    0.168392    1.377761    0.399092    11.00000   -1.20000
AFIX   0
C15   1    0.185550    1.120306    0.341091    11.00000    0.04073    0.04072 =
         0.04259   -0.00804    0.01643   -0.00996
AFIX  43
H15   2    0.216804    1.122955    0.384511    11.00000   -1.20000
AFIX   0
C16   1    0.169012    0.964162    0.269440    11.00000    0.03646    0.03188 =
         0.04014   -0.00374    0.01494    0.00070
AFIX  43
H16   2    0.188829    0.859731    0.263874    11.00000   -1.20000
AFIX   0
C21   1    0.107462    0.517503    0.034528    11.00000    0.03096    0.02638 =
         0.02746    0.00207    0.01115   -0.00084
C22   1    0.061365    0.548443   -0.021891    11.00000    0.03293    0.03404 =
         0.03482   -0.00044    0.01275    0.00433
AFIX  43
H22   2    0.046640    0.664417   -0.007412    11.00000   -1.20000
AFIX   0
C23   1    0.036687    0.412986   -0.098665    11.00000    0.02773    0.04652 =
         0.03701   -0.00141    0.00696    0.00073
AFIX  43
H23   2    0.005357    0.437496   -0.136790    11.00000   -1.20000
AFIX   0
C24   1    0.057311    0.242620   -0.120151    11.00000    0.03551    0.04341 =
         0.03447   -0.01028    0.00880   -0.00557
AFIX  43
H24   2    0.040294    0.150534   -0.173275    11.00000   -1.20000
AFIX   0
C25   1    0.102852    0.206186   -0.064125    11.00000    0.03541    0.03254 =
         0.03407   -0.00503    0.01397   -0.00060
AFIX  43
H25   2    0.116965    0.087700   -0.078149    11.00000   -1.20000
AFIX   0
C26   1    0.128137    0.342517    0.012818    11.00000    0.02926    0.02745 =
         0.02725    0.00101    0.01132   -0.00139
HKLF 4
REM  ca005_s in C2/c
REM R1 =  0.0436 for   2295 Fo > 4sig(Fo)  and  0.0727 for all   3320 data
REM    174 parameters refined using      0 restraints
END
WGHT      0.0475      1.0315
REM Highest difference peak  0.206,  deepest hole -0.190,  1-sigma level  0.039
Q1    1   0.1515  0.3374  0.0404  11.00000  0.05    0.21
Q2    1   0.1093  1.0648  0.1946  11.00000  0.05    0.19
Q3    1   0.1146  0.2632 -0.0066  11.00000  0.05    0.18
Q4    1   0.1167  0.3984  0.0482  11.00000  0.05    0.18
Q5    1   0.0853  0.5575 -0.0197  11.00000  0.05    0.17
;
data_global
_journal_date_recd_electronic     2012-02-07
_journal_date_accepted     2012-02-10
_journal_name_full     'Acta Crystallographica, Section E'
_journal_year     2012
_journal_volume     68
_journal_issue      3
_journal_page_first     o728
_journal_page_last     o728
_journal_paper_category     QO
_journal_paper_doi     10.1107/S1600536812005995
_journal_coeditor_code     TK5056
_publ_contact_author_name     'Dr Richard Betz'
_publ_contact_author_address
;
Department of Chemistry
Nelson Mandela Metropolitan University
Summerstrand Campus (South)
University Way
Summerstrand
PO Box 77000
Port Elizabeth 6031
South Africa
;
_publ_contact_author_email     richard.betz@webmail.co.za
_publ_contact_author_fax     '+27-41-504-4236'
_publ_contact_author_phone     '+27-41-504-4285'
_publ_section_title
;
Methyl 2-[(2-methylphenoxy)methyl]benzoate
;
loop_
    _publ_author_name
    _publ_author_address
    'Isloor, Arun M.'
;
Organic Electronics Division
Department of Chemistry
National Institute of Technology - Karnataka
Surathkal
Mangalore 575 025
India
;
    'Sankappa Rai, U.'
;
Department of Chemistry
Manipal Institute of Technology
Manipal University
Manipal
India
;
    'Shetty, Prakash'
;
Department of Printing Engineering
Manipal Institute of Technology
Manipal University
Manipal
India
;
    'Gerber, Thomas'
;
Nelson Mandela Metropolitan University
Summerstrand Campus
Department of Chemistry
University Way
Summerstrand
PO Box 77000
Port Elizabeth
6031
South Africa
;
    'Hosten, Eric'
;
Nelson Mandela Metropolitan University
Summerstrand Campus
Department of Chemistry
University Way
Summerstrand
PO Box 77000
Port Elizabeth
6031
South Africa
;
    'Betz, Richard'
;
Nelson Mandela Metropolitan University
Summerstrand Campus
Department of Chemistry
University Way
Summerstrand
PO Box 77000
Port Elizabeth
6031
South Africa
;
