# Supplementary material for: Methyl 2-[(2-methyl­phen­oxy)meth­yl]benzoate
Source: Acta Crystallogr Sect E Struct Rep Online. 2012 Feb 17;68(Pt 3):o728. doi: 10.1107/S1600536812005995 (PMC3295499; doi:10.1107/S1600536812005995)
Supplement: Supplementary file 3 [file e-68-0o728-Isup3.hkl]

# 
# h,k,l, Fc-squared, Fo-squared, sigma(Fo-squared) and status flag 
# 
data_I
_shelx_title ' ca005_s in C2/c' 
_shelx_refln_list_code          4 
_shelx_F_calc_maximum      376.42 
_exptl_crystal_F_000      1088.00 
_reflns_d_resolution_high  0.7497 
 
loop_ 
 _symmetry_equiv_pos_as_xyz 
 'x, y, z' 
 '-x, y, -z+1/2' 
 'x+1/2, y+1/2, z' 
 '-x+1/2, y+1/2, -z+1/2' 
 '-x, -y, -z' 
 'x, -y, z-1/2' 
 '-x+1/2, -y+1/2, -z' 
 'x+1/2, -y+1/2, z-1/2' 
 
_cell_length_a    31.6873 
_cell_length_b     6.5389 
_cell_length_c    13.8746 
_cell_angle_alpha  90.000 
_cell_angle_beta  111.716 
_cell_angle_gamma  90.000 
 
_shelx_F_squared_multiplier     1.000 
 
loop_ 
 _refln_index_h 
 _refln_index_k 
 _refln_index_l 
 _refln_F_squared_calc 
 _refln_F_squared_meas 
 _refln_F_squared_sigma 
 _refln_observed_status 
   4   0   0    60289.79    55070.85    491.96 o 
   6   0   0      445.32      442.56      9.03 o 
   8   0   0     2038.49     2055.28     54.14 o 
  10   0   0     3133.80     3201.15     28.39 o 
  12   0   0     8594.62     8502.85    193.27 o 
  14   0   0    26452.76    27803.05    290.52 o 
  16   0   0     1642.37     1844.52     21.65 o 
  18   0   0     2096.74     2242.07     25.45 o 
  20   0   0     1457.00     1426.94     22.64 o 
  22   0   0      234.59      212.29     19.09 o 
  24   0   0      415.75      393.15     13.74 o 
  26   0   0      217.87      181.35     13.13 o 
  28   0   0       58.25       63.44     10.71 o 
  30   0   0      814.33      736.80     37.03 o 
  32   0   0       13.09        1.78     14.55 o 
  34   0   0       32.93       15.55     20.50 o 
  36   0   0      223.35      203.66     30.42 o 
  38   0   0      344.84      365.00     34.38 o 
   1   1   0      117.31      115.31      3.81 o 
   3   1   0     4945.18     4629.41     27.19 o 
   5   1   0      870.82      884.51      9.22 o 
   7   1   0      209.24      163.31      3.83 o 
   9   1   0       38.44       31.99      3.56 o 
  11   1   0     4062.08     4125.29     27.43 o 
  13   1   0      144.02      133.11      4.49 o 
  15   1   0     5145.05     5737.43     37.62 o 
  17   1   0     2259.19     2247.38     17.33 o 
  19   1   0     1988.58     2064.98     19.06 o 
  21   1   0     1489.73     1386.20     15.20 o 
  23   1   0       30.88       23.02      6.49 o 
  25   1   0        6.21        5.10      7.50 o 
  27   1   0       19.21       26.91      8.61 o 
  29   1   0      838.40      733.71     13.64 o 
  31   1   0        9.76       13.74      8.00 o 
  33   1   0        1.38        9.07     11.55 o 
  35   1   0      119.02      151.75     13.47 o 
  37   1   0        0.99       14.55     17.77 o 
   0   2   0        0.06        4.69      3.59 o 
   2   2   0     1900.97     1898.52     16.83 o 
   4   2   0    11353.67    11417.66    102.82 o 
   6   2   0       11.67        6.50      2.86 o 
   8   2   0      657.04      602.60      9.43 o 
  10   2   0        0.22        3.55      3.27 o 
  12   2   0      496.06      455.13      7.20 o 
  14   2   0      225.65      204.25      5.82 o 
  16   2   0      175.63      182.84      6.01 o 
  18   2   0      320.68      336.72     10.74 o 
  20   2   0      400.48      396.98      8.68 o 
  22   2   0       70.06       78.26      6.84 o 
  24   2   0      663.81      632.50     12.49 o 
  26   2   0      229.60      218.46     10.46 o 
  28   2   0       72.10       72.37     13.07 o 
  30   2   0       63.02       67.86     13.17 o 
  32   2   0       14.34       18.38     13.63 o 
  34   2   0      160.25      187.54     19.96 o 
  36   2   0       18.48       46.32     35.71 o 
  38   2   0      136.78      174.25     20.51 o 
   1   3   0     1090.05     1014.86     13.70 o 
   3   3   0     2267.88     2336.65     44.45 o 
   5   3   0      834.77      908.76     15.27 o 
   7   3   0     9545.30    10250.23     89.04 o 
   9   3   0      951.78     1046.76     11.82 o 
  11   3   0     4827.67     5436.27     40.38 o 
  13   3   0     1918.52     1974.48     17.37 o 
  15   3   0      801.39      717.46      8.61 o 
  17   3   0      277.42      258.33      8.48 o 
  19   3   0     3655.83     3626.39     29.18 o 
  21   3   0     1246.88     1175.89     13.48 o 
  23   3   0     2411.16     2365.58     23.77 o 
  25   3   0      630.14      651.59     13.28 o 
  27   3   0      577.05      590.20     26.72 o 
  29   3   0       28.08       32.78     18.77 o 
  31   3   0        6.50       20.38     13.81 o 
  33   3   0       28.92       48.04     14.79 o 
  35   3   0       17.13        8.44     17.13 o 
   0   4   0      278.73      289.08     10.78 o 
   2   4   0      385.09      465.86      7.92 o 
   4   4   0     1209.72     1283.79     18.57 o 
   6   4   0      438.48      460.79     15.41 o 
   8   4   0      996.66     1061.90     16.14 o 
  10   4   0      229.68      271.50      9.66 o 
  12   4   0      471.09      529.70      8.86 o 
  14   4   0       15.58       -2.91      6.45 o 
  16   4   0      188.49      193.53      6.75 o 
  18   4   0     4060.02     4156.09     41.99 o 
  20   4   0        2.42       -4.45      7.41 o 
  22   4   0     1926.92     1948.29     24.90 o 
  24   4   0      146.85      137.32     12.79 o 
  26   4   0       22.70       34.42     12.00 o 
  28   4   0        3.30      -13.94     13.94 o 
  30   4   0       16.53       18.67     15.17 o 
  32   4   0      198.27      264.87     22.48 o 
  34   4   0      127.28      159.97     33.06 o 
   1   5   0      172.34      180.62      6.82 o 
   3   5   0     1140.88     1208.12     19.09 o 
   5   5   0      315.60      311.47     14.49 o 
   7   5   0       28.71       27.51      8.63 o 
   9   5   0      605.43      600.63     15.59 o 
  11   5   0      236.16      212.61      9.00 o 
  13   5   0      103.30       93.65     13.66 o 
  15   5   0       63.35       89.64      9.34 o 
  17   5   0      325.93      359.71     29.09 o 
  19   5   0      726.11      712.88     13.26 o 
  21   5   0      471.40      466.09     22.89 o 
  23   5   0       35.62       32.73      8.16 o 
  25   5   0       25.45       42.67     18.51 o 
  27   5   0       76.54       78.76     13.94 o 
  29   5   0      356.08      406.74     37.69 o 
  31   5   0       48.24       80.67     15.41 o 
   0   6   0      311.76      368.32     14.03 o 
   2   6   0        3.93        1.13      5.36 o 
   4   6   0     1145.77     1216.99     24.31 o 
   6   6   0        0.04        8.60     12.56 o 
   8   6   0     1369.91     1443.47     25.40 o 
  10   6   0       35.25       35.49      9.79 o 
  12   6   0        0.16      -11.90     17.19 o 
  14   6   0        0.98        3.97     18.51 o 
  16   6   0       71.26       54.22     19.84 o 
  18   6   0        5.91      -18.51     19.84 o 
  20   6   0      271.27      212.92     26.45 o 
  22   6   0       79.98       68.77     23.80 o 
  24   6   0        8.82       10.58     23.80 o 
  26   6   0      160.57      220.85     29.09 o 
  28   6   0       20.39       56.87     25.13 o 
   1   7   0        0.73       -5.84      5.84 o 
   3   7   0        8.55       15.87     14.55 o 
   5   7   0      794.19      752.48     29.09 o 
   7   7   0      104.79       80.67     18.51 o 
   9   7   0      455.70      448.32     26.45 o 
  11   7   0       36.58       30.42     19.84 o 
  13   7   0        0.13       -7.93     18.51 o 
  15   7   0       20.51      -15.87     21.16 o 
  17   7   0       57.74       85.96     22.48 o 
  19   7   0       31.84       42.32     23.80 o 
  21   7   0       35.99       35.71     23.80 o 
  23   7   0        0.85       -2.64     23.80 o 
   0   8   0       29.19       35.71     10.58 o 
   2   8   0       29.66       19.84     13.22 o 
   4   8   0        1.11        2.64     15.87 o 
   6   8   0        0.86        9.26     15.87 o 
   8   8   0       47.25       23.80     18.51 o 
  10   8   0        3.50       19.84     18.51 o 
  12   8   0        6.51       -2.64     18.51 o 
  14   8   0       22.73       47.61     21.16 o 
 -39   1   1        1.93        3.42     19.02 o 
 -37   1   1        4.21       17.69     12.36 o 
 -35   1   1      201.71      241.58     15.38 o 
 -33   1   1      149.04      151.69     10.31 o 
 -31   1   1       76.97       48.91      9.52 o 
 -29   1   1      223.76      236.04     11.27 o 
 -27   1   1       45.69       50.48      9.81 o 
 -25   1   1       15.36       -1.65      6.47 o 
 -23   1   1       24.65       15.48      6.25 o 
 -21   1   1      561.54      527.91     11.20 o 
 -19   1   1        3.17       -4.86      7.33 o 
 -17   1   1      507.87      559.45      8.63 o 
 -15   1   1     1455.18     1495.96     13.33 o 
 -13   1   1        0.37       -0.15      3.87 o 
 -11   1   1      111.81      107.01      4.23 o 
  -9   1   1       85.21       55.68      3.27 o 
  -7   1   1     8053.52     7482.42     42.02 o 
  -5   1   1       24.43       20.23      3.45 o 
  -3   1   1     4511.74     4197.28     28.85 o 
  -1   1   1     2988.25     2824.07     19.70 o 
   1   1   1     5098.65     4862.47     31.09 o 
   3   1   1     4603.85     4384.40     24.56 o 
   5   1   1    17442.47    16403.66     89.96 o 
   7   1   1     1371.29     1324.54      9.29 o 
   9   1   1     1531.99     1379.60     10.34 o 
  11   1   1     3934.47     4345.09     31.04 o 
  13   1   1       20.75       22.63      4.72 o 
  15   1   1     2721.54     3048.35     23.21 o 
  17   1   1       80.18       81.11      5.44 o 
  19   1   1      264.41      303.26      8.40 o 
  21   1   1      295.90      289.62      8.27 o 
  23   1   1       28.16        8.25      7.14 o 
  25   1   1      717.61      641.25     13.33 o 
  27   1   1       68.90       82.74      8.29 o 
  29   1   1      278.54      204.62      9.45 o 
  31   1   1      160.77      149.14     16.14 o 
  33   1   1       88.98       86.36     19.54 o 
  35   1   1       56.38       54.72     36.37 o 
  37   1   1      113.10      162.48     20.57 o 
 -38   2   1      123.74      159.09     20.90 o 
 -36   2   1       25.70       35.81     18.07 o 
 -34   2   1        1.35        5.01     17.69 o 
 -32   2   1       60.68       58.21     13.90 o 
 -30   2   1       25.17       10.66     13.42 o 
 -28   2   1      122.66      102.05      8.89 o 
 -26   2   1      282.81      249.01     11.07 o 
 -24   2   1       92.17       83.61      9.42 o 
 -22   2   1      109.63      103.89      6.56 o 
 -20   2   1      270.09      256.20      7.02 o 
 -18   2   1     2559.27     2483.53     21.13 o 
 -16   2   1      497.81      462.07     13.01 o 
 -14   2   1      281.90      335.71      6.57 o 
 -12   2   1      725.57      715.62      8.96 o 
 -10   2   1        2.25       -0.39      4.84 o 
  -8   2   1     1111.83     1139.91      8.38 o 
  -6   2   1      166.77      167.28      4.28 o 
  -4   2   1      224.62      215.67      4.20 o 
  -2   2   1        0.34       -2.09      2.56 o 
   0   2   1     1072.17      999.12      7.91 o 
   2   2   1     1583.01     1558.44     19.85 o 
   4   2   1     6470.13     6384.75     50.61 o 
   6   2   1      119.76      119.09      3.84 o 
   8   2   1       51.75       50.51      3.29 o 
  10   2   1     4222.48     4422.15     28.32 o 
  12   2   1      352.60      260.14      5.36 o 
  14   2   1      160.82      200.96      5.24 o 
  16   2   1       39.68       24.00      4.75 o 
  18   2   1      792.41      799.29     10.99 o 
  20   2   1       93.51       82.68      6.18 o 
  22   2   1     6100.64     5857.27     49.83 o 
  24   2   1       24.77       13.05      7.84 o 
  26   2   1       23.23       18.85      8.32 o 
  28   2   1       10.13        8.45      8.83 o 
  30   2   1      164.88      132.95     11.09 o 
  32   2   1      159.10      183.74     13.98 o 
  34   2   1      166.63      220.97     20.32 o 
  36   2   1       96.49      100.53     19.15 o 
 -37   3   1       56.21       75.38     25.13 o 
 -35   3   1      114.16      122.16     16.64 o 
 -33   3   1        2.40        2.51     13.81 o 
 -31   3   1      132.13      135.73     14.79 o 
 -29   3   1       19.79       13.52     18.63 o 
 -27   3   1     1234.72     1236.83     24.90 o 
 -25   3   1      238.81      252.21      9.01 o 
 -23   3   1      224.54      224.07      7.57 o 
 -21   3   1     3193.48     3093.10     29.83 o 
 -19   3   1     1939.88     1999.58     21.04 o 
 -17   3   1      120.02      129.42      7.07 o 
 -15   3   1       52.04       60.06      5.65 o 
 -13   3   1      221.93      178.21      5.34 o 
 -11   3   1      411.39      313.41      5.64 o 
  -9   3   1        2.36       11.64      3.73 o 
  -7   3   1    14412.11    15483.98    138.85 o 
  -5   3   1      509.64      506.27      7.90 o 
  -3   3   1     2482.05     2581.34     20.31 o 
  -1   3   1     1456.48     1368.23     12.14 o 
   1   3   1     4102.22     4108.14     34.73 o 
   3   3   1     1308.85     1251.56     17.80 o 
   5   3   1      381.28      327.99     22.52 o 
   7   3   1     4206.16     4367.73     40.22 o 
   9   3   1      311.29      337.95      6.48 o 
  11   3   1     2605.01     2790.94     22.43 o 
  13   3   1        1.94       -2.59      5.52 o 
  15   3   1      518.27      479.96      9.40 o 
  17   3   1      249.40      244.50      7.61 o 
  19   3   1     1068.79     1044.99     12.42 o 
  21   3   1      811.50      874.42     13.34 o 
  23   3   1      669.85      763.91     13.71 o 
  25   3   1      350.86      296.73     11.24 o 
  27   3   1       49.35       60.84     13.03 o 
  29   3   1       20.24       20.27     13.23 o 
  31   3   1       85.42       96.79     14.58 o 
  33   3   1       65.19       79.59     15.36 o 
  35   3   1        0.26       27.77     23.80 o 
 -34   4   1       59.93       72.33     17.13 o 
 -32   4   1       44.46       51.84     16.19 o 
 -30   4   1        1.40        0.12     14.91 o 
 -28   4   1      142.05      139.28     21.82 o 
 -26   4   1      739.40      765.61     20.62 o 
 -24   4   1     1308.91     1359.80     20.08 o 
 -22   4   1        1.47        7.54      8.97 o 
 -20   4   1      500.31      499.50     12.70 o 
 -18   4   1      830.43      771.35     18.02 o 
 -16   4   1      291.43      284.77      6.60 o 
 -14   4   1     2075.34     2051.44     17.77 o 
 -12   4   1      201.36      229.34      9.04 o 
 -10   4   1     1329.82     1304.03     12.13 o 
  -8   4   1      156.97      128.17      6.22 o 
  -6   4   1      455.73      446.87      8.72 o 
  -4   4   1       29.45       30.25      4.45 o 
  -2   4   1        1.71        4.15      3.70 o 
   0   4   1      694.96      742.42      9.51 o 
   2   4   1     1507.06     1681.37     18.33 o 
   4   4   1        0.38       -1.84     12.59 o 
   6   4   1     1200.07     1256.62     18.44 o 
   8   4   1        2.55       -2.71      6.26 o 
  10   4   1      213.37      199.38      8.81 o 
  12   4   1      585.67      522.34     32.46 o 
  14   4   1     1127.52     1076.91     13.87 o 
  16   4   1     2511.32     2511.25     24.46 o 
  18   4   1     1788.21     1728.47     17.99 o 
  20   4   1      262.64      284.35     11.22 o 
  22   4   1      398.30      368.03     15.38 o 
  24   4   1      286.51      304.73     15.00 o 
  26   4   1       22.31       35.79     14.19 o 
  28   4   1      143.90      145.41     16.83 o 
  30   4   1       17.38        7.75     26.45 o 
  32   4   1       11.76       33.55     17.11 o 
 -31   5   1      238.97      265.26     18.59 o 
 -29   5   1       43.61       56.99     14.41 o 
 -27   5   1       85.97       93.88     15.21 o 
 -25   5   1        4.96      -12.56     12.56 o 
 -23   5   1      404.19      423.17     13.63 o 
 -21   5   1       40.86       26.54      8.16 o 
 -19   5   1      318.43      330.73     10.82 o 
 -17   5   1       71.42       46.10     11.90 o 
 -15   5   1       43.05       44.34      9.26 o 
 -13   5   1       26.39       27.80      6.68 o 
 -11   5   1      246.86      258.38     10.31 o 
  -9   5   1      736.11      744.48     18.69 o 
  -7   5   1       42.80       46.46      8.40 o 
  -5   5   1      196.53      226.33      8.61 o 
  -3   5   1      317.66      315.46      9.04 o 
  -1   5   1      181.27      182.97     11.40 o 
   1   5   1       34.28       43.84      5.44 o 
   3   5   1      800.49      765.66     15.51 o 
   5   5   1      191.88      202.64     10.16 o 
   7   5   1       10.41        3.88      8.78 o 
   9   5   1      358.81      360.07     12.03 o 
  11   5   1       33.92       19.07      7.40 o 
  13   5   1      110.00      105.14     10.21 o 
  15   5   1      106.12       90.05     10.37 o 
  17   5   1      302.86      300.20     26.45 o 
  19   5   1       47.89       31.01      6.62 o 
  21   5   1        0.53       -7.46      7.46 o 
  23   5   1      128.25      132.95     12.95 o 
  25   5   1       41.80       19.13     12.59 o 
  27   5   1        0.35      -13.20     13.20 o 
  29   5   1      118.45      115.05     16.62 o 
  31   5   1       36.21       44.48     25.79 o 
 -28   6   1       53.20       70.33     10.94 o 
 -26   6   1      140.68      142.83     27.77 o 
 -24   6   1       13.86       26.45     23.80 o 
 -22   6   1      125.09      137.54     25.13 o 
 -20   6   1      258.14      272.43     25.13 o 
 -18   6   1      147.69      140.18     22.48 o 
 -16   6   1       29.51       26.45     19.84 o 
 -14   6   1      258.47      204.98     22.48 o 
 -12   6   1      302.16      277.72     22.48 o 
 -10   6   1      554.69      518.05     19.84 o 
  -8   6   1      176.21      196.77     22.48 o 
  -6   6   1       21.86        9.92     11.22 o 
  -4   6   1      213.04      215.34     13.93 o 
  -2   6   1        9.42       12.56      5.95 o 
   0   6   1     3598.02     3716.58     36.19 o 
   2   6   1       59.41       46.88     29.76 o 
   4   6   1     2644.06     2659.18     41.61 o 
   6   6   1      285.63      290.28     12.63 o 
   8   6   1       22.76       26.79     10.48 o 
  10   6   1       55.77       51.43     10.76 o 
  12   6   1      218.03      191.76     22.48 o 
  14   6   1      787.06      730.00     34.38 o 
  16   6   1       97.61       87.28     22.48 o 
  18   6   1       55.31       46.29     22.48 o 
  20   6   1       63.94       46.29     23.80 o 
  22   6   1       60.90       81.99     25.13 o 
  24   6   1       58.93       75.38     26.45 o 
  26   6   1        0.15        9.26     26.45 o 
 -23   7   1       14.16        7.93     23.80 o 
 -21   7   1       61.50       38.35     23.80 o 
 -19   7   1       95.17       66.12     23.80 o 
 -17   7   1       24.63       34.38     21.16 o 
 -15   7   1        1.50       -2.64     19.84 o 
 -13   7   1       48.84       43.64     19.84 o 
 -11   7   1       33.32       25.13     18.51 o 
  -9   7   1      189.50      169.28     19.84 o 
  -7   7   1       78.37       83.32     15.87 o 
  -5   7   1      751.56      761.74     27.77 o 
  -3   7   1     2313.94     2372.21     28.71 o 
  -1   7   1      383.55      396.67     12.22 o 
   1   7   1     1080.54     1124.96     26.45 o 
   3   7   1       33.97       17.19     15.87 o 
   5   7   1       13.11      -15.87     15.87 o 
   7   7   1       74.06       38.35     18.51 o 
   9   7   1       63.86       42.32     18.51 o 
  11   7   1      344.03      357.07     27.77 o 
  13   7   1      471.59      449.64     29.09 o 
  15   7   1      347.31      325.33     26.45 o 
  17   7   1        0.27        5.29     21.16 o 
  19   7   1        7.45        9.26     22.48 o 
  21   7   1       91.58       76.70     25.13 o 
 -16   8   1        1.64      -19.84     19.84 o 
 -14   8   1       19.63        6.61     19.84 o 
 -12   8   1        8.13       -2.64     19.84 o 
 -10   8   1        3.51       15.87     18.51 o 
  -8   8   1       41.85       56.87     17.19 o 
  -6   8   1      118.98      107.12     17.19 o 
  -4   8   1       22.96        7.93     14.55 o 
  -2   8   1        1.89       -7.93     10.58 o 
   0   8   1        8.80       -1.32     11.90 o 
   2   8   1       44.04       37.03     14.55 o 
   4   8   1        0.13       10.58     17.19 o 
   6   8   1       16.44        7.93     17.19 o 
   8   8   1       41.81       39.67     18.51 o 
  10   8   1        0.89        1.32     19.84 o 
  12   8   1       16.87       47.61     21.16 o 
  14   8   1       81.69       78.03     22.48 o 
 -40   0   2        0.38        9.26     25.13 o 
 -38   0   2       22.57       38.35     25.13 o 
 -36   0   2      169.38      149.44     27.77 o 
 -34   0   2      163.62       94.13     23.14 o 
 -32   0   2       68.35       87.62     12.59 o 
 -30   0   2     1247.00     1195.51     39.67 o 
 -28   0   2       12.07       13.05     13.93 o 
 -26   0   2      131.14      111.35     13.96 o 
 -24   0   2      509.98      569.97     21.19 o 
 -22   0   2      225.46      235.32     11.31 o 
 -20   0   2     1325.61     1420.84     23.15 o 
 -18   0   2       17.07        3.78      8.21 o 
 -16   0   2     4764.82     5051.15     48.76 o 
 -14   0   2      587.56      526.05     11.31 o 
 -12   0   2       38.44       35.69      7.82 o 
 -10   0   2     7626.83     7705.14     70.75 o 
  -8   0   2    24346.83    23626.94    213.41 o 
  -6   0   2     1835.81     1633.83     17.51 o 
  -4   0   2     2542.36     2401.03     23.47 o 
  -2   0   2    11953.39    11094.30     78.37 o 
   0   0   2     2308.20     2235.53     18.80 o 
   2   0   2     8089.77     7712.79     53.78 o 
   4   0   2    11767.20    11213.60     77.76 o 
   6   0   2        7.80       14.14      4.25 o 
   8   0   2     3601.37     3807.59     31.81 o 
  10   0   2     5447.27     6047.63     54.44 o 
  12   0   2     6403.08     7043.62     74.83 o 
  14   0   2      584.50      593.84     12.08 o 
  16   0   2     1146.78     1169.51     16.26 o 
  18   0   2       79.96      104.10      8.00 o 
  20   0   2     1182.90     1229.23     17.89 o 
  22   0   2       12.78       16.20      7.39 o 
  24   0   2     1292.67     1085.57     20.80 o 
  26   0   2      314.07      260.47     12.99 o 
  28   0   2      803.68      689.10     29.76 o 
  30   0   2      155.81      198.83     15.17 o 
  32   0   2        0.13       -4.91     15.87 o 
  34   0   2        0.79       -5.29     13.20 o 
  36   0   2       59.07       89.93     29.09 o 
 -39   1   2        0.90       23.55     33.06 o 
 -37   1   2       80.26       96.46     13.07 o 
 -35   1   2       20.51       40.96     25.79 o 
 -33   1   2      105.77       89.72     10.59 o 
 -31   1   2      129.75      120.08     10.18 o 
 -29   1   2      201.47      197.74     10.36 o 
 -27   1   2     2027.74     1972.76     21.83 o 
 -25   1   2      313.18      331.07      9.47 o 
 -23   1   2       13.02        3.21      5.93 o 
 -21   1   2        1.29       13.21      5.69 o 
 -19   1   2      805.91      869.18     13.67 o 
 -17   1   2     3067.54     3171.01     26.90 o 
 -15   1   2      701.70      654.63      8.33 o 
 -13   1   2     5400.43     5678.48     37.99 o 
 -11   1   2      254.38      280.37      6.74 o 
  -9   1   2     7811.65     7443.45     51.62 o 
  -7   1   2      192.59      191.02      5.28 o 
  -5   1   2    36238.38    34328.59    196.88 o 
  -3   1   2    12005.00    11655.92    108.19 o 
  -1   1   2    18291.98    17731.36    110.48 o 
   1   1   2    22079.02    20536.93    113.05 o 
   3   1   2        7.49        9.17      3.04 o 
   5   1   2     1910.60     1667.08     11.00 o 
   7   1   2       14.11        9.99      2.96 o 
   9   1   2     3466.95     3646.68     24.16 o 
  11   1   2     1336.31     1381.08     11.39 o 
  13   1   2      223.95      178.43      5.70 o 
  15   1   2     1735.62     1759.40     15.67 o 
  17   1   2       62.18       79.71      6.18 o 
  19   1   2        2.33       -4.03      5.39 o 
  21   1   2     1616.35     1528.42     14.39 o 
  23   1   2      543.61      486.16     10.91 o 
  25   1   2      367.57      338.38     11.14 o 
  27   1   2       10.72        7.31      7.57 o 
  29   1   2       85.66       87.76      8.95 o 
  31   1   2       20.05        2.96      8.89 o 
  33   1   2      175.33      195.51     19.59 o 
  35   1   2       87.14      149.52     31.74 o 
  37   1   2       11.60        3.87     19.15 o 
 -38   2   2        3.82       44.05     18.22 o 
 -36   2   2       79.48       98.94     18.42 o 
 -34   2   2        2.95       26.67     13.90 o 
 -32   2   2      199.89      206.00     14.92 o 
 -30   2   2      178.81      139.89     14.47 o 
 -28   2   2      235.63      207.38     10.06 o 
 -26   2   2     1300.19     1332.20     24.00 o 
 -24   2   2     3088.25     3109.96     32.30 o 
 -22   2   2       12.26        9.32      5.87 o 
 -20   2   2     2873.61     2802.87     28.73 o 
 -18   2   2        0.62        2.66      4.17 o 
 -16   2   2      100.45      103.02      4.51 o 
 -14   2   2      101.28      112.47      5.14 o 
 -12   2   2     2505.42     2563.03     25.92 o 
 -10   2   2     1620.96     1750.55     14.71 o 
  -8   2   2     1578.58     1689.23     27.17 o 
  -6   2   2      593.49      673.08     11.68 o 
  -4   2   2       90.28       89.46      3.48 o 
  -2   2   2     6432.71     6371.56     40.97 o 
   0   2   2        4.80        3.67      3.02 o 
   2   2   2      206.83      248.09      5.39 o 
   4   2   2      516.05      515.51      5.75 o 
   6   2   2     5886.26     6162.38     38.48 o 
   8   2   2      685.44      717.45      7.66 o 
  10   2   2       23.16       27.21      4.78 o 
  12   2   2      102.35       96.53      4.51 o 
  14   2   2      148.47      120.51      4.93 o 
  16   2   2       11.89       16.33      5.21 o 
  18   2   2      345.97      330.77      7.99 o 
  20   2   2       33.91       36.30      6.38 o 
  22   2   2     1452.91     1415.79     19.50 o 
  24   2   2       76.14       41.99      8.32 o 
  26   2   2        3.89        3.97      7.29 o 
  28   2   2       65.36       68.80      8.76 o 
  30   2   2       10.59       15.63     10.83 o 
  32   2   2       52.20       54.25     18.63 o 
  34   2   2        5.15       19.57     18.42 o 
  36   2   2       29.46       85.44     20.32 o 
 -37   3   2       77.14       96.54     25.13 o 
 -35   3   2        0.01       -9.76     13.70 o 
 -33   3   2       55.14       78.08     14.33 o 
 -31   3   2        8.94       -1.29     12.25 o 
 -29   3   2      166.03      205.58     17.28 o 
 -27   3   2      148.34      148.58     17.04 o 
 -25   3   2       92.63       88.68     10.28 o 
 -23   3   2     1455.39     1447.46     20.74 o 
 -21   3   2      762.94      736.55     13.22 o 
 -19   3   2      169.36      170.79     12.87 o 
 -17   3   2      785.99      778.97     11.08 o 
 -15   3   2       54.37       50.62      8.13 o 
 -13   3   2      383.33      423.16     11.34 o 
 -11   3   2     1160.81     1285.10     12.83 o 
  -9   3   2      473.42      552.24     11.35 o 
  -7   3   2      503.22      608.59      8.15 o 
  -5   3   2        1.82        7.18      3.89 o 
  -3   3   2       66.09       59.20      6.11 o 
  -1   3   2      256.44      220.37      8.13 o 
   1   3   2      933.84      993.51     15.37 o 
   3   3   2     1166.36     1246.10     12.45 o 
   5   3   2     1220.82     1286.78     13.41 o 
   7   3   2        8.45        7.19      3.65 o 
   9   3   2     1055.17     1155.12     11.78 o 
  11   3   2       59.20       56.67      4.86 o 
  13   3   2      985.76      957.61      9.49 o 
  15   3   2      200.11      188.59      5.63 o 
  17   3   2     2318.05     2297.86     18.44 o 
  19   3   2     1914.62     1880.40     18.26 o 
  21   3   2     1975.06     1923.90     20.99 o 
  23   3   2      255.62      264.05     11.04 o 
  25   3   2       94.34       84.23      9.73 o 
  27   3   2        3.81        3.08     13.23 o 
  29   3   2        9.01       27.64     13.61 o 
  31   3   2       19.88       45.16     14.92 o 
  33   3   2       35.81       74.83     17.47 o 
 -36   4   2       42.83       64.70     18.75 o 
 -34   4   2       42.20       39.64     16.83 o 
 -32   4   2       14.82       14.78     15.17 o 
 -30   4   2       56.85       72.71     17.85 o 
 -28   4   2      182.97      158.16     15.87 o 
 -26   4   2      523.43      538.13     17.88 o 
 -24   4   2      632.03      671.75     17.37 o 
 -22   4   2      100.98       90.99     10.12 o 
 -20   4   2      222.41      199.10     10.50 o 
 -18   4   2      349.95      316.85     10.01 o 
 -16   4   2      547.91      558.93     11.14 o 
 -14   4   2      236.85      235.45      8.76 o 
 -12   4   2     1298.52     1413.87     14.96 o 
 -10   4   2      454.05      480.93      9.84 o 
  -8   4   2      335.83      327.82      8.25 o 
  -6   4   2     1578.83     1748.03     16.99 o 
  -4   4   2        5.31       -0.17      3.94 o 
  -2   4   2      267.50      270.35      6.46 o 
   0   4   2      176.96      161.15      5.88 o 
   2   4   2     3213.99     3589.69     38.56 o 
   4   4   2      385.50      402.23     10.36 o 
   6   4   2      827.03      936.64     14.70 o 
   8   4   2       17.23       29.46      7.72 o 
  10   4   2        9.00        5.94      7.11 o 
  12   4   2        1.06       -4.46      4.46 o 
  14   4   2      214.35      221.57      7.34 o 
  16   4   2      377.45      363.08      9.48 o 
  18   4   2       54.13       53.49      6.74 o 
  20   4   2      773.64      814.32     17.27 o 
  22   4   2      352.15      347.60     12.56 o 
  24   4   2       44.50       32.02     11.67 o 
  26   4   2        2.25       11.20     13.66 o 
  28   4   2        3.56       21.16     15.17 o 
  30   4   2       32.22       44.61     16.83 o 
  32   4   2       19.14       36.44     16.52 o 
 -33   5   2        6.12      -12.89     16.14 o 
 -31   5   2        0.31        8.18     14.61 o 
 -29   5   2       21.62       39.36     15.17 o 
 -27   5   2        2.23      -13.89     13.89 o 
 -25   5   2        2.89        0.00     18.51 o 
 -23   5   2      133.50      142.23      9.78 o 
 -21   5   2      934.79      937.03     17.14 o 
 -19   5   2      453.92      405.78     12.27 o 
 -17   5   2      520.08      511.97     12.27 o 
 -15   5   2      136.78      151.29      9.34 o 
 -13   5   2        0.82        7.92      4.22 o 
 -11   5   2       15.17       29.07      5.07 o 
  -9   5   2        0.39        7.65      4.88 o 
  -7   5   2      894.02      919.41     11.78 o 
  -5   5   2     1056.53     1069.20     13.97 o 
  -3   5   2       87.58       80.52      6.10 o 
  -1   5   2       45.00       53.82      5.84 o 
   1   5   2       42.39       44.65      5.79 o 
   3   5   2     1175.69     1196.91     43.00 o 
   5   5   2       17.74       10.02      8.21 o 
   7   5   2      141.49      138.42      7.91 o 
   9   5   2      302.30      310.49     11.29 o 
  11   5   2      179.67      166.70      9.91 o 
  13   5   2      346.04      333.50     18.51 o 
  15   5   2      682.24      625.29     17.82 o 
  17   5   2      260.06      248.62     25.13 o 
  19   5   2        8.46       18.45      6.65 o 
  21   5   2      201.19      215.26     10.67 o 
  23   5   2       53.57       43.46     12.41 o 
  25   5   2       38.09       31.08     13.61 o 
  27   5   2       31.83       48.31     25.13 o 
  29   5   2       12.43       13.91     14.91 o 
 -28   6   2       11.27        9.94     11.70 o 
 -26   6   2      164.12      198.22     13.78 o 
 -24   6   2       33.36       31.74     22.48 o 
 -22   6   2        2.28       26.45     22.48 o 
 -20   6   2       49.42       31.74     21.16 o 
 -18   6   2       83.82       56.87     21.16 o 
 -16   6   2      162.90      124.31     21.16 o 
 -14   6   2      123.89       89.93     19.84 o 
 -12   6   2       79.16       68.77     18.51 o 
 -10   6   2      285.66      239.37     19.84 o 
  -8   6   2     1164.15     1209.68     30.42 o 
  -6   6   2     1162.30     1144.07     15.10 o 
  -4   6   2       31.13       20.61      7.25 o 
  -2   6   2      896.21      870.30     13.31 o 
   0   6   2      287.62      291.74     10.27 o 
   2   6   2      433.11      404.33     53.56 o 
   4   6   2     1659.52     1758.88     51.12 o 
   6   6   2      208.40      222.49     12.39 o 
   8   6   2       70.54       52.81     15.21 o 
  10   6   2        0.45      -10.48     10.48 o 
  12   6   2       26.34        5.29     19.84 o 
  14   6   2        1.57       48.93     19.84 o 
  16   6   2      110.16       75.38     21.16 o 
  18   6   2        6.27       -5.29     21.16 o 
  20   6   2       18.33        0.00     22.48 o 
  22   6   2        4.88        6.61     23.80 o 
  24   6   2        8.49       31.74     25.13 o 
  26   6   2       56.85       81.99     27.77 o 
 -23   7   2        4.86       -2.64     23.80 o 
 -21   7   2       38.57        9.26     22.48 o 
 -19   7   2       14.14       38.35     22.48 o 
 -17   7   2       16.71        9.26     19.84 o 
 -15   7   2      107.66       56.87     19.84 o 
 -13   7   2       11.46       26.45     18.51 o 
 -11   7   2       11.02       -7.93     17.19 o 
  -9   7   2     1196.40     1204.77     37.03 o 
  -7   7   2        5.12       -1.32     14.55 o 
  -5   7   2      416.86      408.76     11.13 o 
  -3   7   2        2.57        1.22      6.10 o 
  -1   7   2      216.24      220.47      9.60 o 
   1   7   2       38.77       19.84     15.87 o 
   3   7   2      353.56      358.39     25.13 o 
   5   7   2      152.10      103.15     18.51 o 
   7   7   2      166.95      156.05     19.84 o 
   9   7   2        5.16       15.87     18.51 o 
  11   7   2       21.24        5.29     19.84 o 
  13   7   2      134.54      128.28     22.48 o 
  15   7   2        2.73      -13.22     22.48 o 
  17   7   2        8.21      -14.55     23.80 o 
  19   7   2       22.32       18.51     23.80 o 
  21   7   2       80.05       89.93     27.77 o 
 -16   8   2       16.18       10.58     19.84 o 
 -14   8   2       13.81       26.45     21.16 o 
 -12   8   2       19.21       15.87     18.51 o 
 -10   8   2        4.99        2.64     17.19 o 
  -8   8   2       58.14       89.93     17.19 o 
  -6   8   2       18.01       14.55     14.55 o 
  -4   8   2      169.02      183.82     15.87 o 
  -2   8   2      264.62      276.40     18.51 o 
   0   8   2      100.58      113.73     15.87 o 
   2   8   2      105.19       88.61     17.19 o 
   4   8   2       68.02       88.61     18.51 o 
   6   8   2       28.14       10.58     18.51 o 
   8   8   2        5.94       11.90     19.84 o 
  10   8   2        0.49       -7.93     19.84 o 
  12   8   2       10.90        0.00     21.16 o 
 -39   1   3       28.39       53.56     18.70 o 
 -37   1   3       18.98       56.56     18.22 o 
 -35   1   3       91.51      105.61     18.22 o 
 -33   1   3       24.40       40.12     19.74 o 
 -31   1   3      168.75      173.95      9.76 o 
 -29   1   3      448.52      468.52     21.00 o 
 -27   1   3       28.69       28.39      8.92 o 
 -25   1   3     1682.70     1673.08     21.01 o 
 -23   1   3      176.99      200.29     11.13 o 
 -21   1   3       76.35       76.97      7.96 o 
 -19   1   3     3875.54     4247.55     32.27 o 
 -17   1   3        8.99        2.01      5.53 o 
 -15   1   3     3246.36     3362.94     25.98 o 
 -13   1   3      942.20      955.28     10.82 o 
 -11   1   3      678.75      772.97      9.59 o 
  -9   1   3     9714.48     9544.84     56.55 o 
  -7   1   3     3354.68     3407.42     19.82 o 
  -5   1   3   141691.88   130896.62   1167.08 o 
  -3   1   3     9551.62     9110.67     47.28 o 
  -1   1   3    33918.72    32697.29    166.74 o 
   1   1   3      634.83      548.40      6.09 o 
   3   1   3      457.28      422.06      5.60 o 
   5   1   3      152.02      123.71      3.79 o 
   7   1   3     4284.29     4123.84     25.13 o 
   9   1   3     4407.19     4555.36     26.45 o 
  11   1   3     2708.28     2827.61     18.66 o 
  13   1   3     1477.94     1438.40     12.63 o 
  15   1   3      194.77      213.67      6.51 o 
  17   1   3      368.23      325.16      8.73 o 
  19   1   3      734.25      648.86     10.40 o 
  21   1   3      219.58      206.29      7.33 o 
  23   1   3      306.08      294.81      9.24 o 
  25   1   3        6.00        4.64      7.80 o 
  27   1   3       14.55       10.58      8.39 o 
  29   1   3      101.24      114.44      9.97 o 
  31   1   3       69.60       56.12     10.44 o 
  33   1   3      497.01      573.11     32.40 o 
  35   1   3       81.48       79.93     19.96 o 
 -40   2   3      401.00      467.09     26.13 o 
 -38   2   3       50.45      139.81     19.37 o 
 -36   2   3       49.25      110.89     29.09 o 
 -34   2   3      229.15      216.15     15.69 o 
 -32   2   3       73.32       94.45     14.71 o 
 -30   2   3       46.92       66.61     13.98 o 
 -28   2   3       80.15       72.40      8.69 o 
 -26   2   3     4413.70     4309.51     43.11 o 
 -24   2   3      442.35      492.17     11.47 o 
 -22   2   3        0.26       -1.10      5.72 o 
 -20   2   3     2311.62     2177.21     18.83 o 
 -18   2   3     1028.04     1135.49     15.40 o 
 -16   2   3     1370.28     1592.08     14.99 o 
 -14   2   3        8.48        1.42      4.67 o 
 -12   2   3     8207.56     8595.21     64.69 o 
 -10   2   3      717.87      713.87     13.46 o 
  -8   2   3     1950.74     2212.76     16.61 o 
  -6   2   3        5.94        0.55      3.55 o 
  -4   2   3     5794.53     5985.85     40.33 o 
  -2   2   3       82.13       72.38      3.63 o 
   0   2   3      901.99      853.45      8.06 o 
   2   2   3       30.23       47.25      3.76 o 
   4   2   3       32.92       35.68      3.57 o 
   6   2   3     8216.44     8815.03     54.63 o 
   8   2   3     2113.96     2233.21     16.12 o 
  10   2   3     5311.22     5696.04     36.93 o 
  12   2   3      696.91      646.49      8.69 o 
  14   2   3     1373.13     1385.16     13.01 o 
  16   2   3      622.43      626.80      9.48 o 
  18   2   3      563.16      552.95     10.48 o 
  20   2   3        1.54       -4.68      5.30 o 
  22   2   3     1556.80     1561.87     18.61 o 
  24   2   3      104.06       77.27      8.19 o 
  26   2   3        2.01        0.37      7.88 o 
  28   2   3        5.80       -6.64      8.50 o 
  30   2   3        0.59      -13.96     16.52 o 
  32   2   3        1.21       14.55     18.07 o 
  34   2   3       53.22       65.64     19.15 o 
 -37   3   3       51.80       72.31     44.96 o 
 -35   3   3       31.32       55.94     16.30 o 
 -33   3   3       63.49      103.74     14.58 o 
 -31   3   3      309.39      311.80     16.80 o 
 -29   3   3        5.01       27.24     12.94 o 
 -27   3   3      385.58      402.15     31.46 o 
 -25   3   3        0.04        5.98     12.31 o 
 -23   3   3     1465.06     1501.40     21.36 o 
 -21   3   3     1113.06     1161.13     16.09 o 
 -19   3   3       29.60       38.83      6.16 o 
 -17   3   3      469.18      507.01      8.62 o 
 -15   3   3     1815.82     1942.37     18.22 o 
 -13   3   3      164.92      126.80      6.37 o 
 -11   3   3        2.43        0.44      4.37 o 
  -9   3   3      322.36      299.71      7.25 o 
  -7   3   3     4120.74     4286.03     33.20 o 
  -5   3   3     2444.08     2491.01     20.60 o 
  -3   3   3      908.05      899.39      9.87 o 
  -1   3   3     7326.33     7381.03     55.06 o 
   1   3   3        6.50        0.66      3.29 o 
   3   3   3     8862.25     9609.41     69.34 o 
   5   3   3        2.19        1.22      4.10 o 
   7   3   3      450.65      445.25      8.08 o 
   9   3   3       87.06       87.86      5.02 o 
  11   3   3        0.00       -2.23      3.73 o 
  13   3   3     1230.14     1285.13     13.53 o 
  15   3   3      101.13      115.25      5.87 o 
  17   3   3     4432.79     4296.01     31.10 o 
  19   3   3      463.67      491.24     11.74 o 
  21   3   3      252.12      266.48      9.56 o 
  23   3   3      133.75      135.52     10.01 o 
  25   3   3       18.10        3.06      8.55 o 
  27   3   3       23.36       19.37     13.20 o 
  29   3   3        0.18       32.31     14.20 o 
  31   3   3      414.35      475.93     21.59 o 
  33   3   3        3.91       19.84     23.80 o 
 -36   4   3      141.33      147.94     19.04 o 
 -34   4   3      178.78      201.25     42.32 o 
 -32   4   3       26.97       59.79     46.29 o 
 -30   4   3      317.10      360.01     30.42 o 
 -28   4   3      237.10      207.89     25.13 o 
 -26   4   3        5.41       47.19     26.40 o 
 -24   4   3      125.74      135.69     16.22 o 
 -22   4   3      952.16      979.49     17.26 o 
 -20   4   3      396.67      440.61     27.30 o 
 -18   4   3        0.17        4.63      6.94 o 
 -16   4   3      985.56     1077.84     21.03 o 
 -14   4   3      472.51      498.90     11.93 o 
 -12   4   3     1923.82     1884.27     16.35 o 
 -10   4   3       67.78       61.46      8.13 o 
  -8   4   3      374.77      405.25      8.45 o 
  -6   4   3       11.04       19.27      4.09 o 
  -4   4   3        1.59        9.58      5.30 o 
  -2   4   3      943.33      945.01      9.41 o 
   0   4   3     2946.11     3067.21     27.15 o 
   2   4   3     1059.13     1088.05     11.22 o 
   4   4   3     1121.87     1138.66     15.32 o 
   6   4   3       56.51       44.74      7.26 o 
   8   4   3      369.29      397.56     12.41 o 
  10   4   3      161.48      141.05      6.19 o 
  12   4   3       20.59       14.39      5.20 o 
  14   4   3     8648.46     8581.63     69.35 o 
  16   4   3      457.39      415.57     12.33 o 
  18   4   3     1325.78     1360.59     17.08 o 
  20   4   3       12.51        9.93      7.23 o 
  22   4   3        0.85       -7.64     11.85 o 
  24   4   3      100.48      105.28     15.87 o 
  26   4   3      169.04      181.36     17.11 o 
  28   4   3       43.08       68.83     16.83 o 
  30   4   3       37.52       36.38     37.03 o 
 -33   5   3        0.02       23.69     19.18 o 
 -31   5   3       97.65      132.02     23.80 o 
 -29   5   3        2.39       14.63     14.55 o 
 -27   5   3     1193.93     1176.20     28.43 o 
 -25   5   3       87.56       76.00     13.94 o 
 -23   5   3      422.75      467.02     16.79 o 
 -21   5   3       72.78       55.62      9.04 o 
 -19   5   3        1.91       -5.59      8.35 o 
 -17   5   3      184.74      178.88     11.62 o 
 -15   5   3      114.89       89.98      8.08 o 
 -13   5   3        0.63       -0.60      4.76 o 
 -11   5   3       34.58       49.16      6.68 o 
  -9   5   3        0.19        8.26      5.76 o 
  -7   5   3       78.99       92.44      9.24 o 
  -5   5   3      327.89      345.22      9.89 o 
  -3   5   3      502.49      483.65     12.30 o 
  -1   5   3      873.82      860.50     11.53 o 
   1   5   3      480.65      462.85     12.96 o 
   3   5   3      856.65      864.38     21.23 o 
   5   5   3        2.20        4.73      7.97 o 
   7   5   3        6.75        4.31      8.75 o 
   9   5   3      150.69      168.57     14.17 o 
  11   5   3       33.28       23.25     10.76 o 
  13   5   3      832.91      868.38     39.01 o 
  15   5   3      177.49      129.37     12.21 o 
  17   5   3      237.27      229.96      9.52 o 
  19   5   3      121.67       92.73      9.39 o 
  21   5   3       18.75       42.71     14.74 o 
  23   5   3       19.28        2.83     17.19 o 
  25   5   3        8.54        2.47     13.89 o 
  27   5   3       13.20       16.11     14.41 o 
 -30   6   3       11.22      -12.75     12.75 o 
 -28   6   3        0.50       19.02     18.51 o 
 -26   6   3        0.57        7.15     22.48 o 
 -24   6   3       45.73       26.90      7.46 o 
 -22   6   3       36.02       43.74     19.84 o 
 -20   6   3      548.37      611.06     81.33 o 
 -18   6   3      316.52      275.07     25.13 o 
 -16   6   3        7.79        6.61     18.51 o 
 -14   6   3      233.30      197.05     21.16 o 
 -12   6   3        6.74        0.56      8.00 o 
 -10   6   3      675.21      622.38     12.52 o 
  -8   6   3     2242.24     2275.04     24.88 o 
  -6   6   3       71.46       76.03     10.11 o 
  -4   6   3     2114.38     2177.82     23.79 o 
  -2   6   3      203.94      212.49     19.35 o 
   0   6   3       89.95       92.53      6.11 o 
   2   6   3      280.81      269.19     13.89 o 
   4   6   3      758.43      772.39     19.96 o 
   6   6   3      439.68      459.15     18.63 o 
   8   6   3       92.01      116.06     12.39 o 
  10   6   3       42.89       44.20     11.73 o 
  12   6   3       36.67       34.38     19.84 o 
  14   6   3       48.21       38.35     22.48 o 
  16   6   3       95.97       96.54     23.80 o 
  18   6   3       21.63       23.80     22.48 o 
  20   6   3        4.30      -15.87     23.80 o 
  22   6   3        0.00      -11.90     23.80 o 
  24   6   3      269.50      264.49     29.09 o 
 -25   7   3      131.41      149.44     26.45 o 
 -23   7   3       82.95       64.80     23.80 o 
 -21   7   3        2.60       -1.32     21.16 o 
 -19   7   3       43.41       30.42     21.16 o 
 -17   7   3      111.75       85.96     21.16 o 
 -15   7   3       54.13       64.80     19.84 o 
 -13   7   3      233.04      231.43     21.16 o 
 -11   7   3      192.60      163.99     19.84 o 
  -9   7   3      347.37      359.71     23.80 o 
  -7   7   3      125.40      106.36     18.21 o 
  -5   7   3        3.61      -13.91     13.91 o 
  -3   7   3      239.97      242.89     10.16 o 
  -1   7   3       50.33       43.64     15.87 o 
   1   7   3       58.87       47.61     15.87 o 
   3   7   3      339.98      374.26     26.45 o 
   5   7   3        0.03      -17.19     17.19 o 
   7   7   3      275.61      251.27     22.48 o 
   9   7   3       19.78        7.93     19.84 o 
  11   7   3       32.97       23.80     21.16 o 
  13   7   3        5.88        0.00     21.16 o 
  15   7   3       40.99       47.61     23.80 o 
  17   7   3       67.06       72.74     25.13 o 
  19   7   3       38.38       59.51     25.13 o 
 -16   8   3       25.44       26.45     21.16 o 
 -14   8   3        2.25       -1.32     19.84 o 
 -12   8   3       27.59       39.67     18.51 o 
 -10   8   3       31.34       23.80     17.19 o 
  -8   8   3       52.17       67.45     15.87 o 
  -6   8   3        0.34      -14.55     14.55 o 
  -4   8   3      542.38      572.98     23.14 o 
  -2   8   3       77.60       78.03     15.87 o 
   0   8   3      143.85      124.31     17.19 o 
   2   8   3        0.06        7.93     17.19 o 
   4   8   3        6.56        6.61     18.51 o 
   6   8   3        7.99       14.55     19.84 o 
   8   8   3       33.87       15.87     21.16 o 
  10   8   3        0.35       -7.93     21.16 o 
 -40   0   4      283.49      320.04     30.42 o 
 -38   0   4      126.04      234.08     30.42 o 
 -36   0   4        1.06       59.51     25.13 o 
 -34   0   4       65.28       14.55     27.77 o 
 -32   0   4       25.20        0.00     26.45 o 
 -30   0   4        9.28        3.73     15.41 o 
 -28   0   4       64.96       94.67     32.40 o 
 -26   0   4      779.23      815.71     26.13 o 
 -24   0   4        4.52        5.86      8.68 o 
 -22   0   4       34.98       54.87      8.68 o 
 -20   0   4     5018.14     4965.75     57.01 o 
 -18   0   4     6075.28     6092.22     67.95 o 
 -16   0   4     1140.29     1162.96     19.14 o 
 -14   0   4      251.39      254.59     11.45 o 
 -12   0   4    11650.64    11715.56    106.79 o 
 -10   0   4     1263.39     1235.51     16.36 o 
  -8   0   4     5836.99     6036.56     48.23 o 
  -6   0   4      423.38      386.86     11.05 o 
  -4   0   4   106195.13   102131.27    787.82 o 
  -2   0   4     8200.68     7840.41     55.25 o 
   0   0   4    22824.05    21041.04    146.30 o 
   2   0   4      239.83      259.87      7.38 o 
   4   0   4     7578.75     7056.45     50.44 o 
   6   0   4     2025.31     2170.94     19.97 o 
   8   0   4      121.07       94.65      5.92 o 
  10   0   4     5648.20     5988.35     54.82 o 
  12   0   4        5.78        0.37      6.69 o 
  14   0   4      322.28      284.08      9.93 o 
  16   0   4      848.21      814.42     14.79 o 
  18   0   4      573.38      550.86     18.90 o 
  20   0   4      735.97      655.24     15.43 o 
  22   0   4      237.73      202.03     20.50 o 
  24   0   4       76.37       45.17     11.05 o 
  26   0   4       14.61       29.89     13.20 o 
  28   0   4      484.00      451.58     20.29 o 
  30   0   4      170.82      204.85     18.51 o 
  32   0   4      389.51      390.13     34.38 o 
  34   0   4       36.59       75.38     29.09 o 
 -41   1   4       30.12       48.93     26.45 o 
 -39   1   4       29.71      114.14     19.15 o 
 -37   1   4        1.43       72.66     23.14 o 
 -35   1   4       55.43       57.92     48.27 o 
 -33   1   4       87.44       85.08     16.11 o 
 -31   1   4       18.39        1.45      8.32 o 
 -29   1   4      160.01      179.63     13.57 o 
 -27   1   4      263.56      274.44     12.24 o 
 -25   1   4       17.57        6.61      8.34 o 
 -23   1   4     2559.04     2607.48     22.82 o 
 -21   1   4     2143.50     2152.75     21.69 o 
 -19   1   4       13.28       20.04      6.87 o 
 -17   1   4      966.66     1013.80     13.83 o 
 -15   1   4       85.66       75.89      5.64 o 
 -13   1   4      115.69      115.52      4.45 o 
 -11   1   4      786.51      786.60      8.45 o 
  -9   1   4     1133.01     1158.98      9.70 o 
  -7   1   4    29984.24    29282.60    160.79 o 
  -5   1   4     8347.81     8591.84     44.96 o 
  -3   1   4    16874.24    16727.29     86.17 o 
  -1   1   4      700.84      683.44      6.13 o 
   1   1   4      324.49      305.82      5.00 o 
   3   1   4      874.81      910.00      8.04 o 
   5   1   4     1038.28     1063.46      9.65 o 
   7   1   4     4942.28     5280.10     30.28 o 
   9   1   4       34.15       27.59      4.15 o 
  11   1   4     3232.70     3577.48     23.06 o 
  13   1   4       18.03       19.34      4.67 o 
  15   1   4      624.39      674.63     10.12 o 
  17   1   4     3950.10     3778.30     28.60 o 
  19   1   4       49.78       71.77      6.52 o 
  21   1   4       81.46       56.09      7.39 o 
  23   1   4      223.74      171.45      9.27 o 
  25   1   4      802.86      670.70     13.78 o 
  27   1   4      189.69      175.38     10.66 o 
  29   1   4       59.10       83.55     10.36 o 
  31   1   4       25.77       22.72     12.50 o 
  33   1   4       16.81       17.51     19.15 o 
 -40   2   4       16.02       93.39     19.37 o 
 -38   2   4       37.67       68.01     18.63 o 
 -36   2   4        2.49       29.01     20.90 o 
 -34   2   4      377.74      417.06     30.12 o 
 -32   2   4      478.32      499.83     20.28 o 
 -30   2   4      266.44      235.06     15.63 o 
 -28   2   4      156.41      147.41      8.52 o 
 -26   2   4     1697.60     1636.30     16.89 o 
 -24   2   4      562.02      524.64     14.43 o 
 -22   2   4      393.48      366.19      9.39 o 
 -20   2   4      212.44      198.99      7.46 o 
 -18   2   4      624.17      580.76     11.71 o 
 -16   2   4        2.99        1.04      7.04 o 
 -14   2   4      153.32      162.71      7.04 o 
 -12   2   4     5241.72     5673.57     48.26 o 
 -10   2   4     1325.45     1396.08     13.04 o 
  -8   2   4     6143.26     6288.21     46.13 o 
  -6   2   4      213.04      174.35      5.67 o 
  -4   2   4     8248.34     8007.90     57.97 o 
  -2   2   4      175.05      172.88      4.71 o 
   0   2   4     3968.83     4261.46     27.68 o 
   2   2   4     3389.02     3477.83     23.24 o 
   4   2   4     6855.67     7316.81     42.68 o 
   6   2   4       66.54       91.08      4.25 o 
   8   2   4      608.97      624.25      7.63 o 
  10   2   4      250.99      258.45      6.30 o 
  12   2   4       23.16       18.66      4.42 o 
  14   2   4      522.84      515.13      8.94 o 
  16   2   4      108.39      116.67      5.64 o 
  18   2   4     2795.59     2713.72     26.12 o 
  20   2   4       22.94       10.83      7.69 o 
  22   2   4      790.11      715.79     18.55 o 
  24   2   4      298.35      252.18     10.04 o 
  26   2   4      131.76      153.01      9.35 o 
  28   2   4       44.03       27.19     11.64 o 
  30   2   4       35.77       26.41     17.47 o 
  32   2   4        6.69        6.31     18.07 o 
 -39   3   4        2.97       67.45     23.80 o 
 -37   3   4       26.23       57.18     29.09 o 
 -35   3   4        9.39       45.14     20.61 o 
 -33   3   4       32.40       37.06     19.94 o 
 -31   3   4       35.26       45.22     13.47 o 
 -29   3   4       90.36      114.22     32.53 o 
 -27   3   4      397.34      400.12     27.91 o 
 -25   3   4      569.22      540.04     15.30 o 
 -23   3   4      489.38      492.34     14.26 o 
 -21   3   4      183.78      205.91      7.41 o 
 -19   3   4      449.28      454.33      9.55 o 
 -17   3   4      144.23      138.63      6.24 o 
 -15   3   4        5.64        7.42      5.55 o 
 -13   3   4      345.73      348.31     11.73 o 
 -11   3   4      108.03      167.44      4.43 o 
  -9   3   4      175.51      183.50      5.07 o 
  -7   3   4       34.93       16.33      4.37 o 
  -5   3   4       91.92       75.11      4.77 o 
  -3   3   4      132.82      108.67      5.46 o 
  -1   3   4     1045.01     1025.58     10.26 o 
   1   3   4       92.63      100.29      4.44 o 
   3   3   4     1488.60     1683.04     14.16 o 
   5   3   4       14.31       26.87      4.10 o 
   7   3   4       56.91       93.11      4.72 o 
   9   3   4       56.63       43.20      4.63 o 
  11   3   4     1102.25     1136.67     10.86 o 
  13   3   4     1449.96     1433.35     13.45 o 
  15   3   4      180.66      167.50      6.20 o 
  17   3   4      575.11      580.68     10.82 o 
  19   3   4       18.22       15.90      6.06 o 
  21   3   4       70.19       76.95      7.97 o 
  23   3   4        0.08       -3.79     11.52 o 
  25   3   4       26.11       14.44      9.13 o 
  27   3   4       71.55       74.21     14.39 o 
  29   3   4       16.42       -0.98     20.34 o 
  31   3   4       30.45       72.92     18.75 o 
 -36   4   4      162.18      211.31     19.04 o 
 -34   4   4      227.81      280.89     19.70 o 
 -32   4   4      229.30      235.70     19.18 o 
 -30   4   4      187.46      183.98     18.07 o 
 -28   4   4      287.49      255.21     21.16 o 
 -26   4   4      157.62      169.24     15.58 o 
 -24   4   4        0.03        1.02      9.83 o 
 -22   4   4       87.81      118.51     17.60 o 
 -20   4   4      323.17      314.20     11.62 o 
 -18   4   4      728.12      660.04     16.25 o 
 -16   4   4      158.03      146.84      7.57 o 
 -14   4   4       56.95       72.22      6.39 o 
 -12   4   4      941.19      952.94      9.27 o 
 -10   4   4      443.50      452.12      7.00 o 
  -8   4   4        0.13        4.64      4.91 o 
  -6   4   4      155.01      158.88      5.84 o 
  -4   4   4      754.07      693.76     11.99 o 
  -2   4   4        1.52       -4.96      4.96 o 
   0   4   4      489.10      555.18      8.68 o 
   2   4   4       52.09       52.57      4.68 o 
   4   4   4      602.14      645.97      9.24 o 
   6   4   4      581.28      576.87      9.01 o 
   8   4   4        0.56       -0.08      6.32 o 
  10   4   4        0.02        7.64      5.57 o 
  12   4   4       92.31       91.03      8.18 o 
  14   4   4     2147.95     2242.73     22.54 o 
  16   4   4      338.43      332.83      9.36 o 
  18   4   4      636.36      631.00     11.45 o 
  20   4   4      252.95      253.88     14.58 o 
  22   4   4       22.23       41.37     11.67 o 
  24   4   4       51.74       35.40     15.17 o 
  26   4   4        4.95       39.78     27.11 o 
  28   4   4      363.65      390.13     21.92 o 
  30   4   4      130.23      155.51     19.04 o 
 -33   5   4       31.25       85.85     19.84 o 
 -31   5   4       22.06       70.70     44.30 o 
 -29   5   4      580.58      615.58     23.83 o 
 -27   5   4       55.47      104.74     21.16 o 
 -25   5   4      924.43      982.33     44.30 o 
 -23   5   4        4.01        4.01     13.34 o 
 -21   5   4        0.09       -6.50      8.78 o 
 -19   5   4      757.77      651.01     15.32 o 
 -17   5   4       38.37       50.05     10.86 o 
 -15   5   4     2052.97     1834.30     24.76 o 
 -13   5   4       14.87       12.85      4.75 o 
 -11   5   4     1119.01     1057.10     15.57 o 
  -9   5   4      604.21      634.58     28.64 o 
  -7   5   4       44.93       52.21     14.34 o 
  -5   5   4     2576.58     2630.31     29.78 o 
  -3   5   4      173.15      171.23      7.34 o 
  -1   5   4     3664.48     3606.08     32.22 o 
   1   5   4      653.55      655.83      9.67 o 
   3   5   4       51.38       59.59     10.33 o 
   5   5   4        0.00        1.20      8.95 o 
   7   5   4      631.43      569.45     21.16 o 
   9   5   4     1710.10     1659.46     28.91 o 
  11   5   4       56.12       26.45     11.00 o 
  13   5   4      889.96      934.04     33.72 o 
  15   5   4      292.38      243.72      8.33 o 
  17   5   4      102.25      101.82      8.29 o 
  19   5   4      177.34      184.57     15.14 o 
  21   5   4        8.85       17.59     12.59 o 
  23   5   4      314.13      380.47     19.32 o 
  25   5   4      145.20      160.43     31.08 o 
  27   5   4       54.56       99.97     31.74 o 
 -30   6   4       16.52       42.24     21.82 o 
 -28   6   4      181.94      281.00     62.82 o 
 -26   6   4       23.85       79.65     39.01 o 
 -24   6   4      496.58      468.76     19.81 o 
 -22   6   4      201.05      223.59     12.49 o 
 -20   6   4        0.48       -7.86      7.86 o 
 -18   6   4        2.04       11.20      7.35 o 
 -16   6   4        6.98        9.42      7.27 o 
 -14   6   4        0.51       -0.13      7.51 o 
 -12   6   4      221.58      237.73     10.93 o 
 -10   6   4       60.54       68.46      8.06 o 
  -8   6   4      113.69      111.36      7.71 o 
  -6   6   4       36.12       28.29      7.09 o 
  -4   6   4      858.21      894.81     14.29 o 
  -2   6   4        0.04       -1.59      6.68 o 
   0   6   4      524.01      512.76     10.75 o 
   2   6   4       63.89       74.30     23.80 o 
   4   6   4        1.35       -3.97     11.90 o 
   6   6   4       67.33       56.96     12.05 o 
   8   6   4      299.30      288.17     15.21 o 
  10   6   4      187.75      169.28     22.48 o 
  12   6   4       83.93      109.76     22.48 o 
  14   6   4       12.52      -11.90     21.16 o 
  16   6   4       11.32       13.22     22.48 o 
  18   6   4       22.34        0.00     23.80 o 
  20   6   4       43.39       46.29     25.13 o 
  22   6   4        0.28      -19.84     25.13 o 
 -25   7   4       87.71      100.51     25.13 o 
 -23   7   4       13.47       13.22     23.80 o 
 -21   7   4      104.18      154.73     25.13 o 
 -19   7   4        6.32       19.84     21.16 o 
 -17   7   4       15.69       35.71     19.84 o 
 -15   7   4       52.58       56.87     18.51 o 
 -13   7   4      228.71      175.89     21.16 o 
 -11   7   4       28.17       25.06      9.01 o 
  -9   7   4       53.89       92.83     20.01 o 
  -7   7   4        1.16        8.25      9.79 o 
  -5   7   4      409.20      451.89     15.81 o 
  -3   7   4       72.80       71.67      7.44 o 
  -1   7   4       84.71       71.41     17.19 o 
   1   7   4      150.34      134.89     18.51 o 
   3   7   4       50.49       37.03     18.51 o 
   5   7   4        2.01        7.93     18.51 o 
   7   7   4       26.80       27.77     19.84 o 
   9   7   4       53.57       66.12     22.48 o 
  11   7   4        1.83       25.13     22.48 o 
  13   7   4        0.00       -3.97     21.16 o 
  15   7   4        1.05        3.97     23.80 o 
  17   7   4       88.95      107.12     27.77 o 
 -16   8   4      171.42      226.14     23.80 o 
 -14   8   4      206.80      218.21     22.48 o 
 -12   8   4       27.16        9.26     18.51 o 
 -10   8   4      473.55      476.09     26.45 o 
  -8   8   4       81.73       73.15      9.52 o 
  -6   8   4      185.34      169.32     11.22 o 
  -4   8   4        8.96        8.21      8.56 o 
  -2   8   4        4.51        3.97     15.87 o 
   0   8   4       77.51       71.41     18.51 o 
   2   8   4      157.21      144.15     19.84 o 
   4   8   4       70.16       84.64     19.84 o 
   6   8   4        8.03        2.64     21.16 o 
   8   8   4      284.97      322.68     26.45 o 
 -41   1   5        8.82       93.90     26.45 o 
 -39   1   5       15.86      128.81     44.96 o 
 -37   1   5       91.24      128.93     20.09 o 
 -35   1   5      372.86      334.82     23.32 o 
 -33   1   5      169.71      161.65     16.46 o 
 -31   1   5        7.05       -1.22     13.38 o 
 -29   1   5      674.20      658.21     23.67 o 
 -27   1   5        0.10       -7.63      8.10 o 
 -25   1   5     2759.56     2704.86     23.84 o 
 -23   1   5        2.31       -2.24      6.75 o 
 -21   1   5     1137.97     1164.05     33.28 o 
 -19   1   5       57.39       60.61      6.87 o 
 -17   1   5      253.91      283.72     20.04 o 
 -15   1   5      732.22      765.63      9.61 o 
 -13   1   5     1289.98     1177.83     11.74 o 
 -11   1   5      663.55      685.61      8.62 o 
  -9   1   5      153.70      120.61      4.10 o 
  -7   1   5     1995.91     2048.58     12.90 o 
  -5   1   5      439.37      490.06      6.17 o 
  -3   1   5      104.68      129.40      3.72 o 
  -1   1   5     3355.88     3310.12     18.71 o 
   1   1   5       17.24       14.26      3.42 o 
   3   1   5       37.38       43.61      3.69 o 
   5   1   5     5833.12     6134.73     34.99 o 
   7   1   5     2606.33     2746.09     19.73 o 
   9   1   5     1042.27     1050.56     10.73 o 
  11   1   5      114.90      145.27      5.40 o 
  13   1   5      313.12      321.86      7.71 o 
  15   1   5     1701.63     1669.62     20.94 o 
  17   1   5      846.85      883.98     12.14 o 
  19   1   5      352.72      307.81      9.31 o 
  21   1   5       90.11       68.33      8.41 o 
  23   1   5       15.03        5.43      8.20 o 
  25   1   5       25.33       28.78     10.21 o 
  27   1   5       12.58        6.26      9.32 o 
  29   1   5       45.13       56.48     13.13 o 
  31   1   5       47.29       57.51     20.09 o 
  33   1   5      120.51      222.86     22.90 o 
 -38   2   5        0.96       37.92     31.08 o 
 -36   2   5      249.50      248.72     21.02 o 
 -34   2   5        0.24      -17.69     22.87 o 
 -32   2   5       93.68       98.46     14.75 o 
 -30   2   5      206.85      214.26     15.23 o 
 -28   2   5       95.04      108.94      6.82 o 
 -26   2   5      443.77      442.02     13.50 o 
 -24   2   5       75.41       72.03      6.31 o 
 -22   2   5      837.65      874.45     13.62 o 
 -20   2   5       18.06       14.02     11.45 o 
 -18   2   5     2844.44     3015.47     26.53 o 
 -16   2   5      304.62      341.82     14.87 o 
 -14   2   5     1293.91     1544.74     13.55 o 
 -12   2   5      660.31      702.19     10.77 o 
 -10   2   5     6966.73     7236.33     49.47 o 
  -8   2   5      800.81      825.71      9.61 o 
  -6   2   5     5946.89     5945.55     41.16 o 
  -4   2   5     1046.61     1036.90     11.62 o 
  -2   2   5      669.47      750.42      8.90 o 
   0   2   5      636.03      769.37      8.62 o 
   2   2   5        6.13       -3.82      3.82 o 
   4   2   5      865.41     1018.10      9.25 o 
   6   2   5     1012.20     1107.88      9.88 o 
   8   2   5      467.24      452.87      8.55 o 
  10   2   5      422.87      418.14      7.68 o 
  12   2   5      691.63      597.68      8.68 o 
  14   2   5      600.34      581.34      9.08 o 
  16   2   5      520.14      509.91     12.85 o 
  18   2   5     2468.80     2404.92     24.85 o 
  20   2   5     1129.71     1079.75     15.98 o 
  22   2   5      185.86      145.68      9.05 o 
  24   2   5      192.19      184.24      9.89 o 
  26   2   5        0.58      -13.74     13.74 o 
  28   2   5       24.54       45.18     12.52 o 
  30   2   5       95.40      122.63     34.38 o 
  32   2   5        0.91       10.39     19.57 o 
 -37   3   5        6.02        2.54     18.51 o 
 -35   3   5       38.17      100.23     22.38 o 
 -33   3   5      188.34      167.32     18.63 o 
 -31   3   5      802.48      704.44     26.18 o 
 -29   3   5      179.44      179.20     14.20 o 
 -27   3   5      143.27      166.35     17.39 o 
 -25   3   5      220.43      191.27     15.16 o 
 -23   3   5     1064.24     1026.32     16.42 o 
 -21   3   5        0.10       -6.82      6.82 o 
 -19   3   5      641.86      675.00     10.98 o 
 -17   3   5        9.00       22.97      6.03 o 
 -15   3   5      125.34      108.81      6.28 o 
 -13   3   5        6.27        0.02      5.53 o 
 -11   3   5     1419.57     1426.30     12.84 o 
  -9   3   5       30.84       31.83      4.33 o 
  -7   3   5     2556.12     2442.96     26.11 o 
  -5   3   5      273.38      264.26      9.73 o 
  -3   3   5      765.77      815.82      8.85 o 
  -1   3   5      137.16      104.75      4.41 o 
   1   3   5     1490.82     1430.82     11.95 o 
   3   3   5      630.30      734.81      8.50 o 
   5   3   5      562.58      564.49      7.95 o 
   7   3   5       70.81       85.77      4.73 o 
   9   3   5      244.96      216.79      5.61 o 
  11   3   5       41.86       47.91      4.89 o 
  13   3   5     1405.31     1418.12     15.16 o 
  15   3   5      100.43       97.18      6.50 o 
  17   3   5      495.02      514.76     10.06 o 
  19   3   5       37.94       38.47      7.08 o 
  21   3   5       40.83       28.07      8.23 o 
  23   3   5       30.71       37.16      8.40 o 
  25   3   5       29.87       43.71     10.32 o 
  27   3   5        4.71       19.12     20.09 o 
  29   3   5       85.99       97.10     18.75 o 
  31   3   5       22.13       50.25     25.13 o 
 -36   4   5       40.00       47.15     18.63 o 
 -34   4   5        0.00       23.55     17.13 o 
 -32   4   5      231.71      227.86     19.57 o 
 -30   4   5       19.61       14.84     18.51 o 
 -28   4   5     1118.24     1235.40     30.12 o 
 -26   4   5      192.40      189.33     15.81 o 
 -24   4   5       96.91       74.60     12.42 o 
 -22   4   5      425.80      389.66     13.57 o 
 -20   4   5      182.42      197.77     15.84 o 
 -18   4   5       17.97       20.95      6.24 o 
 -16   4   5      353.39      384.62      9.31 o 
 -14   4   5      137.14      107.52      5.99 o 
 -12   4   5       15.78       22.71      4.29 o 
 -10   4   5      701.13      645.37      9.80 o 
  -8   4   5      143.08      145.95      6.58 o 
  -6   4   5       53.54       25.35      4.58 o 
  -4   4   5      170.60      171.15      6.05 o 
  -2   4   5     1053.50     1038.32     11.66 o 
   0   4   5        1.36       -3.46      4.99 o 
   2   4   5        1.65       -4.58      5.20 o 
   4   4   5        0.03       -1.23      5.06 o 
   6   4   5      694.03      725.26     10.88 o 
   8   4   5       45.52       46.67      5.77 o 
  10   4   5      482.60      432.33     10.27 o 
  12   4   5      457.13      468.70     14.71 o 
  14   4   5      292.65      257.68      9.63 o 
  16   4   5      906.07      894.01     14.69 o 
  18   4   5      688.94      660.49     13.56 o 
  20   4   5        3.53        2.07     12.03 o 
  22   4   5        1.37      -13.51     14.91 o 
  24   4   5       43.34       56.65     16.14 o 
  26   4   5        8.58       22.13     15.57 o 
  28   4   5       77.08       75.88     18.08 o 
 -33   5   5      151.49      162.84     18.42 o 
 -31   5   5       10.48       32.21     15.81 o 
 -29   5   5      593.77      627.09     25.40 o 
 -27   5   5       13.99       -5.63     31.08 o 
 -25   5   5       44.49       37.97     13.94 o 
 -23   5   5       12.46       18.66     12.39 o 
 -21   5   5      108.10       86.11     10.21 o 
 -19   5   5       83.79       65.83      9.43 o 
 -17   5   5      291.26      261.09     11.47 o 
 -15   5   5       20.48        5.82      8.50 o 
 -13   5   5     1054.92     1066.37     12.93 o 
 -11   5   5      639.46      633.92     10.81 o 
  -9   5   5        3.90       -4.11      5.18 o 
  -7   5   5     2611.43     2569.06     20.36 o 
  -5   5   5       55.83       57.11      6.58 o 
  -3   5   5     4680.16     4793.73     41.73 o 
  -1   5   5     1061.48     1065.27     12.77 o 
   1   5   5     2621.31     2662.89     22.79 o 
   3   5   5        9.87        9.07      5.39 o 
   5   5   5        5.83        3.68      5.33 o 
   7   5   5      106.89       73.89      5.36 o 
   9   5   5      746.46      690.23     11.26 o 
  11   5   5      565.70      530.55     10.51 o 
  13   5   5      638.85      616.75     10.08 o 
  15   5   5      650.69      643.73     14.15 o 
  17   5   5        0.69       -1.87      8.29 o 
  19   5   5       12.83       14.05     12.41 o 
  21   5   5        0.70       14.11     13.22 o 
  23   5   5        3.70      -13.20     13.20 o 
  25   5   5      135.90      146.40     16.62 o 
 -30   6   5      211.84      436.28     84.64 o 
 -28   6   5        5.92       15.87     20.50 o 
 -26   6   5      253.26      313.40     21.16 o 
 -24   6   5        2.44      -13.10     23.80 o 
 -22   6   5        9.28        3.40     12.70 o 
 -20   6   5        1.62        1.27     11.99 o 
 -18   6   5       27.45       23.88      8.65 o 
 -16   6   5       20.09       13.22      8.35 o 
 -14   6   5      262.48      295.40     12.86 o 
 -12   6   5      319.55      355.79     13.22 o 
 -10   6   5      101.36       88.10      7.23 o 
  -8   6   5        0.03        0.14      5.98 o 
  -6   6   5      185.17      177.72      8.38 o 
  -4   6   5      156.84      161.58      8.99 o 
  -2   6   5        1.60       -6.77      6.77 o 
   0   6   5       85.07       73.67      6.86 o 
   2   6   5      197.69      202.34     21.16 o 
   4   6   5      179.64      161.34     21.16 o 
   6   6   5       65.07       72.74     19.84 o 
   8   6   5      288.16      232.75     23.80 o 
  10   6   5      265.80      230.11     25.13 o 
  12   6   5       11.06      -17.19     21.16 o 
  14   6   5       18.23       25.13     22.48 o 
  16   6   5       52.85       34.38     23.80 o 
  18   6   5        0.02      -11.90     23.80 o 
  20   6   5      254.29      333.26     31.74 o 
  22   6   5        5.01       18.51     27.77 o 
 -25   7   5        0.13       13.22     23.80 o 
 -23   7   5       34.71        6.61     21.16 o 
 -21   7   5        8.76       46.29     22.48 o 
 -19   7   5        3.28        2.64     19.84 o 
 -17   7   5       15.38       17.19     10.76 o 
 -15   7   5      136.12      153.01     11.73 o 
 -13   7   5       18.15        5.75     10.48 o 
 -11   7   5      181.14      197.30     13.22 o 
  -9   7   5      220.05      200.98     12.16 o 
  -7   7   5       23.38       16.85     10.72 o 
  -5   7   5       72.44       73.80     10.48 o 
  -3   7   5        0.78       -2.48      6.77 o 
  -1   7   5        0.00      -17.19     17.19 o 
   1   7   5       22.44       29.09     18.51 o 
   3   7   5       26.26       23.80     19.84 o 
   5   7   5        8.26       14.55     19.84 o 
   7   7   5      105.97       63.48     22.48 o 
   9   7   5        0.49       -9.26     21.16 o 
  11   7   5       24.80       -6.61     21.16 o 
  13   7   5       11.63       33.06     25.13 o 
  15   7   5        0.08       -5.29     23.80 o 
 -14   8   5      318.99      265.82     22.48 o 
 -12   8   5       14.24       41.00     17.19 o 
 -10   8   5      717.82      775.22     19.37 o 
  -8   8   5       17.89       19.89     10.72 o 
  -6   8   5      537.68      580.71     17.13 o 
  -4   8   5        0.91       -1.32     17.19 o 
  -2   8   5      371.74      379.55     26.45 o 
   0   8   5       57.24       87.28     19.84 o 
   2   8   5       18.12       37.03     19.84 o 
   4   8   5       12.12       26.45     19.84 o 
   6   8   5        5.56      -10.58     19.84 o 
 -40   0   6        2.14       23.80     30.42 o 
 -38   0   6       88.36      111.09     31.74 o 
 -36   0   6        1.15      -25.13     25.13 o 
 -34   0   6      265.24      223.50     31.74 o 
 -32   0   6        2.56       -1.47     28.43 o 
 -30   0   6     3334.44     3279.47     94.08 o 
 -28   0   6      216.82      174.99     13.47 o 
 -26   0   6       51.98       65.59     14.03 o 
 -24   0   6       59.51       48.13     17.19 o 
 -22   0   6      733.82      707.04     22.44 o 
 -20   0   6      367.88      371.97     14.24 o 
 -18   0   6     1872.82     1911.91     41.68 o 
 -16   0   6      791.01      863.37     17.72 o 
 -14   0   6     1063.08     1070.01     15.13 o 
 -12   0   6       21.88       12.05      5.61 o 
 -10   0   6     8700.29     8466.69     67.62 o 
  -8   0   6     6621.48     6531.51     58.04 o 
  -6   0   6      371.00      398.48     10.47 o 
  -4   0   6     1356.92     1336.11     13.27 o 
  -2   0   6     2146.84     2128.70     18.22 o 
   0   0   6      917.29      891.58     11.61 o 
   2   0   6     2403.25     2114.46     22.73 o 
   4   0   6       90.85      100.43      6.34 o 
   6   0   6      161.86      112.04      6.36 o 
   8   0   6      178.45      152.71      6.81 o 
  10   0   6       23.11       10.70      6.27 o 
  12   0   6      785.88      718.80     14.35 o 
  14   0   6     1402.87     1394.00     19.88 o 
  16   0   6       50.11       55.39      8.97 o 
  18   0   6      213.28      182.51     12.25 o 
  20   0   6      331.98      274.65     19.74 o 
  22   0   6       16.29        5.10     12.70 o 
  24   0   6       39.27       11.37     15.87 o 
  26   0   6       17.91       14.59     13.42 o 
  28   0   6      967.06     1137.32     47.61 o 
  30   0   6      213.64      284.33     31.74 o 
  32   0   6      267.59      363.68     35.71 o 
 -41   1   6       65.87       91.25     31.74 o 
 -39   1   6        1.13        8.93     21.02 o 
 -37   1   6        9.83       -9.20     25.79 o 
 -35   1   6      127.37      123.25     16.66 o 
 -33   1   6       58.22       49.37     14.15 o 
 -31   1   6     2050.97     2086.72     62.62 o 
 -29   1   6      204.37      206.60      9.78 o 
 -27   1   6      327.05      297.74     12.85 o 
 -25   1   6     1060.84     1115.13     17.59 o 
 -23   1   6      276.64      250.41     12.34 o 
 -21   1   6       53.28       70.43      8.00 o 
 -19   1   6      166.18      190.39      6.91 o 
 -17   1   6     1032.46     1217.70     13.24 o 
 -15   1   6       81.00       73.31      5.74 o 
 -13   1   6     9422.37     9673.50     65.66 o 
 -11   1   6       29.96       31.39      4.64 o 
  -9   1   6     3622.49     3481.98     21.82 o 
  -7   1   6       17.94       28.31      3.95 o 
  -5   1   6      111.17      146.98      4.47 o 
  -3   1   6      531.10      531.40      6.67 o 
  -1   1   6       63.83       68.24      3.83 o 
   1   1   6      631.28      717.92      7.33 o 
   3   1   6     1367.07     1486.44     13.82 o 
   5   1   6     1156.55     1100.87     10.90 o 
   7   1   6      228.75      209.19      6.15 o 
   9   1   6     1238.82     1133.75     11.45 o 
  11   1   6      452.24      429.16      8.33 o 
  13   1   6      474.56      423.07      8.88 o 
  15   1   6      172.58      166.74      7.15 o 
  17   1   6     3596.33     3511.61     29.97 o 
  19   1   6       14.59       18.71      7.80 o 
  21   1   6        1.89       -4.65      8.06 o 
  23   1   6      111.76       99.66      9.08 o 
  25   1   6       23.71        6.41      9.57 o 
  27   1   6       67.01       84.49     13.13 o 
  29   1   6      176.56      191.52     21.45 o 
  31   1   6      153.20      171.84     21.96 o 
 -40   2   6        3.23       21.16     27.77 o 
 -38   2   6        3.37       32.24     44.96 o 
 -36   2   6      205.77      215.72     18.03 o 
 -34   2   6        0.65       93.12     72.13 o 
 -32   2   6      225.40      208.00     15.73 o 
 -30   2   6       74.60       65.08     13.70 o 
 -28   2   6      909.92      957.72     20.19 o 
 -26   2   6     1549.37     1572.54     16.44 o 
 -24   2   6     1068.29     1144.56     12.45 o 
 -22   2   6      208.41      206.68      5.40 o 
 -20   2   6        9.37        0.54      4.22 o 
 -18   2   6       10.30       12.02      4.40 o 
 -16   2   6        0.50       -1.33      3.88 o 
 -14   2   6      177.10      171.63      5.57 o 
 -12   2   6     7314.06     7602.58     47.76 o 
 -10   2   6     5664.92     5819.27     37.15 o 
  -8   2   6     3889.32     3864.52     24.02 o 
  -6   2   6    20225.12    20075.30    122.12 o 
  -4   2   6      790.40      861.00      9.32 o 
  -2   2   6     3812.51     4242.65     29.94 o 
   0   2   6       68.12       62.71      4.93 o 
   2   2   6      169.66      174.37      5.87 o 
   4   2   6     1387.19     1421.68     14.13 o 
   6   2   6     4110.80     4126.26     27.53 o 
   8   2   6     1170.29     1093.20     19.46 o 
  10   2   6      919.20      940.99     15.31 o 
  12   2   6     3021.36     2956.90     23.15 o 
  14   2   6        0.33       -2.03      4.71 o 
  16   2   6      575.49      563.48     11.24 o 
  18   2   6      282.20      254.78     13.01 o 
  20   2   6       33.32       28.36      8.26 o 
  22   2   6        0.04        6.46      8.40 o 
  24   2   6       64.15       41.61     10.90 o 
  26   2   6       78.03      105.55     14.09 o 
  28   2   6        9.82       -7.72     12.46 o 
  30   2   6      118.78      162.58     21.45 o 
 -39   3   6       28.57       -2.64     25.13 o 
 -37   3   6      108.05       94.50     24.47 o 
 -35   3   6        0.07      -24.47     24.47 o 
 -33   3   6       42.53       65.61     15.51 o 
 -31   3   6       39.04       53.70     14.53 o 
 -29   3   6       81.64       62.71     13.43 o 
 -27   3   6       80.15       71.52     13.31 o 
 -25   3   6      359.27      315.55     13.86 o 
 -23   3   6      135.14      177.48     20.58 o 
 -21   3   6      192.13      231.09     11.80 o 
 -19   3   6      108.36       95.32      8.03 o 
 -17   3   6     1194.16     1207.31     16.30 o 
 -15   3   6       78.28       76.89      7.17 o 
 -13   3   6       66.61       71.30      4.74 o 
 -11   3   6       67.99       75.39      5.13 o 
  -9   3   6      692.39      717.66     11.00 o 
  -7   3   6        4.64        2.21      3.65 o 
  -5   3   6      180.51      172.77      5.20 o 
  -3   3   6      491.54      523.72      8.22 o 
  -1   3   6      128.28      137.95      5.02 o 
   1   3   6       13.17       20.74      4.49 o 
   3   3   6      210.76      226.24      6.29 o 
   5   3   6      331.63      364.52      9.87 o 
   7   3   6      104.94       99.66      5.01 o 
   9   3   6      525.34      453.71      8.20 o 
  11   3   6      367.30      317.15      7.85 o 
  13   3   6       12.40        8.33      5.84 o 
  15   3   6      506.36      469.58     10.09 o 
  17   3   6       80.44       57.32      7.29 o 
  19   3   6       11.90        2.69      7.76 o 
  21   3   6       47.16       57.83      8.76 o 
  23   3   6        6.06        6.30      9.94 o 
  25   3   6       22.09       19.97     10.58 o 
  27   3   6       11.72       39.44     17.79 o 
  29   3   6       44.10       39.67     23.80 o 
 -36   4   6        8.48       27.55     48.27 o 
 -34   4   6       36.23       24.14     19.84 o 
 -32   4   6       10.75        6.46     28.43 o 
 -30   4   6       91.89       76.54     16.75 o 
 -28   4   6        2.03      -13.93     13.93 o 
 -26   4   6      306.39      260.49     19.84 o 
 -24   4   6       47.58       42.41     13.93 o 
 -22   4   6      160.63      147.43     10.86 o 
 -20   4   6      756.91      695.22     14.59 o 
 -18   4   6      147.81      145.59      8.57 o 
 -16   4   6      118.48      105.44      6.99 o 
 -14   4   6      147.12      129.49      6.93 o 
 -12   4   6      691.26      711.51      9.59 o 
 -10   4   6      258.48      272.56      7.41 o 
  -8   4   6      340.77      337.50      8.67 o 
  -6   4   6       28.77       30.15      5.44 o 
  -4   4   6      342.05      302.62      8.10 o 
  -2   4   6        0.90       12.67      4.70 o 
   0   4   6       16.89       11.47      5.07 o 
   2   4   6       10.25       10.03      5.15 o 
   4   4   6       67.31       72.66      5.59 o 
   6   4   6        0.52        2.08      5.39 o 
   8   4   6      156.44      141.77      6.90 o 
  10   4   6      103.15       64.98      6.51 o 
  12   4   6      532.11      556.51     11.31 o 
  14   4   6      257.06      235.77      9.52 o 
  16   4   6       37.92       44.31      8.34 o 
  18   4   6        5.32        0.41      9.64 o 
  20   4   6       48.20       50.18     15.17 o 
  22   4   6       37.69       52.00     15.57 o 
  24   4   6       19.99       12.25     15.57 o 
  26   4   6        1.72       11.41     17.11 o 
 -33   5   6        2.79        1.72     27.77 o 
 -31   5   6       73.15       42.09     16.34 o 
 -29   5   6        0.16       -2.80     23.80 o 
 -27   5   6      222.33      232.78     16.83 o 
 -25   5   6        3.51       13.53     13.66 o 
 -23   5   6      302.51      256.83     16.19 o 
 -21   5   6      268.34      218.77     15.21 o 
 -19   5   6       73.80       44.37     20.50 o 
 -17   5   6      555.84      545.36     13.88 o 
 -15   5   6       81.70       78.60     10.67 o 
 -13   5   6     1129.43     1149.99     13.97 o 
 -11   5   6       13.23        7.62      5.87 o 
  -9   5   6     2534.49     2433.89     26.90 o 
  -7   5   6      157.99      138.48      7.08 o 
  -5   5   6      379.62      377.80     10.32 o 
  -3   5   6      253.32      256.73     10.43 o 
  -1   5   6     1903.52     1910.01     26.09 o 
   1   5   6      367.49      339.72     13.50 o 
   3   5   6        5.14        5.16      5.84 o 
   5   5   6       90.40       59.94      6.18 o 
   7   5   6      141.55      127.60      6.80 o 
   9   5   6     1083.94     1206.18     14.82 o 
  11   5   6      830.07      774.07     15.77 o 
  13   5   6      816.13      893.17     14.90 o 
  15   5   6       31.40       33.35     13.96 o 
  17   5   6       15.85       -4.88     12.41 o 
  19   5   6      167.69      173.60     15.62 o 
  21   5   6      136.60      150.99     19.18 o 
  23   5   6      129.26      164.73     16.62 o 
 -30   6   6      187.71      221.13     19.18 o 
 -28   6   6       10.17      -18.51     23.80 o 
 -26   6   6       37.60       21.82     26.45 o 
 -24   6   6      143.32       91.47     13.94 o 
 -22   6   6       22.53       23.30     13.34 o 
 -20   6   6      110.42      120.27     13.34 o 
 -18   6   6        4.22       -5.08     11.44 o 
 -16   6   6        2.03       -4.41     11.11 o 
 -14   6   6      135.26      123.70     12.60 o 
 -12   6   6       70.76       70.68     11.66 o 
 -10   6   6      322.29      349.41     16.75 o 
  -8   6   6       34.34       28.99      8.08 o 
  -6   6   6       23.10       15.96      7.15 o 
  -4   6   6       36.58       39.06      6.29 o 
  -2   6   6       19.34       28.20      5.84 o 
   0   6   6      104.50      110.07      5.87 o 
   2   6   6       71.16       63.95     11.02 o 
   4   6   6       11.74       44.96     21.16 o 
   6   6   6       35.97       10.58     21.16 o 
   8   6   6      275.89      251.24     44.96 o 
  10   6   6       16.19       11.17     13.34 o 
  12   6   6      233.60      193.08     26.45 o 
  14   6   6        2.65        5.29     23.80 o 
  16   6   6       22.20        3.97     25.13 o 
  18   6   6       13.90       27.77     26.45 o 
  20   6   6       69.85      112.41     29.09 o 
 -23   7   6        0.54       10.58     21.16 o 
 -21   7   6       30.08       34.32     15.21 o 
 -19   7   6       25.27       23.70     11.73 o 
 -17   7   6        0.32       -1.93     21.16 o 
 -15   7   6       12.55       20.58     11.44 o 
 -13   7   6      539.86      553.48     22.48 o 
 -11   7   6       49.83       39.78     11.66 o 
  -9   7   6        3.67       10.69     12.56 o 
  -7   7   6        0.72       -3.85     10.16 o 
  -5   7   6        2.40        5.65      9.79 o 
  -3   7   6        0.29        2.66      7.27 o 
  -1   7   6        5.18       -1.48     12.56 o 
   1   7   6        2.39      -12.05     12.05 o 
   3   7   6       10.72       14.74     12.99 o 
   5   7   6        0.99       -2.64     12.99 o 
   7   7   6       14.33       18.51     22.48 o 
   9   7   6      117.41      105.80     23.80 o 
  11   7   6       54.35       52.90     23.80 o 
  13   7   6        6.45      -23.80     23.80 o 
 -14   8   6       13.64       -0.63     10.48 o 
 -12   8   6       15.96        9.75     11.11 o 
 -10   8   6        5.31       -1.98     11.22 o 
  -8   8   6      207.39      246.58     14.47 o 
  -6   8   6       70.22       84.89     11.44 o 
  -4   8   6        5.32        9.26     17.19 o 
  -2   8   6      115.07      144.15     21.16 o 
   0   8   6       62.25       96.54     21.16 o 
   2   8   6      481.59      487.99     31.74 o 
 -41   1   7       18.99       13.31     27.11 o 
 -39   1   7        1.69      -21.45     21.45 o 
 -37   1   7        0.05      -13.89     32.40 o 
 -35   1   7       17.03       -2.74     14.52 o 
 -33   1   7      399.89      377.27     22.33 o 
 -31   1   7      377.28      359.57     14.85 o 
 -29   1   7       14.84       12.63      9.19 o 
 -27   1   7      835.81      863.03     18.62 o 
 -25   1   7     1131.74     1119.85     14.04 o 
 -23   1   7     1756.95     1762.90     18.08 o 
 -21   1   7      206.56      211.87      8.00 o 
 -19   1   7     1549.90     1590.03     16.06 o 
 -17   1   7        1.43        2.72      5.22 o 
 -15   1   7      199.45      258.55      7.03 o 
 -13   1   7     4276.35     4553.32     30.48 o 
 -11   1   7      353.07      354.76      7.78 o 
  -9   1   7     8560.05     8747.56     50.93 o 
  -7   1   7     1114.36     1096.13      9.98 o 
  -5   1   7     2343.20     2316.00     16.10 o 
  -3   1   7       90.70       97.11      4.16 o 
  -1   1   7    11848.25    12199.31     65.98 o 
   1   1   7       32.79       24.02      4.20 o 
   3   1   7      484.76      533.58      7.62 o 
   5   1   7      516.28      506.55      8.34 o 
   7   1   7        1.32        2.35      4.93 o 
   9   1   7      185.34      181.26      6.09 o 
  11   1   7      110.15      101.36      6.31 o 
  13   1   7     3668.65     3662.82     26.35 o 
  15   1   7      122.04      141.01      8.87 o 
  17   1   7      478.46      489.29     12.81 o 
  19   1   7        8.81       -2.81      8.05 o 
  21   1   7       25.66       20.87      8.63 o 
  23   1   7      172.43      159.97     11.27 o 
  25   1   7        4.68       -9.25     15.28 o 
  27   1   7      184.23      225.00     21.84 o 
  29   1   7       23.87       22.16     19.15 o 
 -40   2   7       25.90       -1.23     20.51 o 
 -38   2   7       32.98       60.39     49.59 o 
 -36   2   7       52.79       46.46     16.12 o 
 -34   2   7       55.26       45.41     15.63 o 
 -32   2   7        0.86       -3.60     13.95 o 
 -30   2   7      900.10      850.89     19.43 o 
 -28   2   7        2.37       -1.14     14.70 o 
 -26   2   7      120.85      123.08      7.93 o 
 -24   2   7       67.34       74.87      5.99 o 
 -22   2   7      118.23      125.98      7.00 o 
 -20   2   7      203.95      181.14      6.37 o 
 -18   2   7        0.63        1.39      5.02 o 
 -16   2   7       11.46        9.34      4.55 o 
 -14   2   7       76.89       70.61      6.65 o 
 -12   2   7     8378.83     8204.12     51.56 o 
 -10   2   7     1603.33     1692.39     12.89 o 
  -8   2   7    11065.46    11404.24     65.65 o 
  -6   2   7       45.75       56.90      4.39 o 
  -4   2   7      592.62      647.83      8.89 o 
  -2   2   7      251.62      311.79      7.33 o 
   0   2   7        1.01       -4.17      4.17 o 
   2   2   7     5614.17     5646.92     40.68 o 
   4   2   7      714.43      694.02      9.78 o 
   6   2   7      840.92      909.43     10.91 o 
   8   2   7      143.48      138.00      9.25 o 
  10   2   7     2581.69     2489.90     22.37 o 
  12   2   7     1010.07      993.26     11.63 o 
  14   2   7       86.62       71.43      7.18 o 
  16   2   7       13.84       12.12      8.01 o 
  18   2   7       42.64       21.66      8.10 o 
  20   2   7      231.27      210.14     10.11 o 
  22   2   7      513.40      538.33     16.79 o 
  24   2   7       83.41       88.82     13.35 o 
  26   2   7       39.72       52.30     13.06 o 
  28   2   7       18.43       30.16     19.15 o 
 -39   3   7        4.06      -11.90     18.70 o 
 -37   3   7      380.97      395.18     35.05 o 
 -35   3   7       49.66       48.93     18.70 o 
 -33   3   7        0.06       -0.23     19.89 o 
 -31   3   7        1.78       -5.81     15.71 o 
 -29   3   7       21.33        7.56     11.37 o 
 -27   3   7      175.12      162.83     12.40 o 
 -25   3   7      417.34      430.19     15.99 o 
 -23   3   7      767.44      692.67     19.40 o 
 -21   3   7        1.05        1.70      7.63 o 
 -19   3   7      410.65      444.87     11.54 o 
 -17   3   7      724.78      717.53     12.44 o 
 -15   3   7      736.89      702.51     14.39 o 
 -13   3   7       47.76       65.07      5.38 o 
 -11   3   7      279.18      318.93      7.97 o 
  -9   3   7     3207.80     3141.94     22.37 o 
  -7   3   7      651.91      662.30      9.38 o 
  -5   3   7      129.06      127.02      5.25 o 
  -3   3   7      224.36      255.19      6.92 o 
  -1   3   7       73.09       93.11      5.25 o 
   1   3   7        2.27       -3.25      4.73 o 
   3   3   7      124.02      132.18      5.73 o 
   5   3   7       66.53       75.27      5.49 o 
   7   3   7       43.86       33.02      5.37 o 
   9   3   7        8.07        8.54      5.37 o 
  11   3   7      208.97      222.46      8.04 o 
  13   3   7      202.97      209.33     10.15 o 
  15   3   7       10.86       11.48      7.77 o 
  17   3   7      190.49      167.21      9.39 o 
  19   3   7      161.58      166.20      9.86 o 
  21   3   7       11.02        3.82     10.15 o 
  23   3   7        4.65       21.27     10.67 o 
  25   3   7       15.07       25.81     17.79 o 
  27   3   7      160.12      208.95     27.77 o 
 -36   4   7       73.93        6.58     28.43 o 
 -34   4   7      168.43      138.47     39.01 o 
 -32   4   7      494.16      548.43     28.43 o 
 -30   4   7        5.34        0.26     14.47 o 
 -28   4   7       20.65       35.71     15.81 o 
 -26   4   7      101.29       94.40     12.83 o 
 -24   4   7      672.64      621.21     18.99 o 
 -22   4   7      132.38      112.91     11.84 o 
 -20   4   7       82.15       44.44     18.52 o 
 -18   4   7        1.45       -9.41     11.64 o 
 -16   4   7      189.98      166.09      8.62 o 
 -14   4   7      725.43      688.36      9.50 o 
 -12   4   7      117.93      103.97      5.57 o 
 -10   4   7      600.32      604.50      9.39 o 
  -8   4   7     1004.91      955.56     11.36 o 
  -6   4   7     3050.91     3046.81     22.11 o 
  -4   4   7     5122.04     5085.15     33.94 o 
  -2   4   7     1550.78     1556.17     13.91 o 
   0   4   7      113.33      128.84      6.74 o 
   2   4   7       50.80       41.99      5.85 o 
   4   4   7      528.48      515.08     10.73 o 
   6   4   7       22.24       20.65      6.38 o 
   8   4   7      299.82      325.54      9.73 o 
  10   4   7     2175.41     2024.47     22.54 o 
  12   4   7        6.87        8.77      7.76 o 
  14   4   7        1.17        5.49     11.45 o 
  16   4   7      166.77      166.71     12.25 o 
  18   4   7      143.50      161.08     16.14 o 
  20   4   7       82.99       71.23     11.33 o 
  22   4   7       21.98       51.18     16.39 o 
  24   4   7        2.44        2.22     16.83 o 
 -33   5   7      139.99      118.97     30.42 o 
 -31   5   7       35.02       24.26     16.34 o 
 -29   5   7      172.16      131.19     24.47 o 
 -27   5   7        0.18       15.95     14.87 o 
 -25   5   7       10.75       16.17     14.29 o 
 -23   5   7       72.78       51.06     14.29 o 
 -21   5   7       81.72       71.06     11.64 o 
 -19   5   7      357.50      284.64     13.38 o 
 -17   5   7        2.61       12.95     10.10 o 
 -15   5   7       45.54       58.56     12.99 o 
 -13   5   7      222.68      202.62      9.76 o 
 -11   5   7      508.39      475.19     11.62 o 
  -9   5   7     1001.89     1014.90     14.18 o 
  -7   5   7      141.83      154.84      8.78 o 
  -5   5   7        0.40        9.07      7.34 o 
  -3   5   7      489.08      470.86     12.16 o 
  -1   5   7      117.99      108.65      7.73 o 
   1   5   7       17.84       23.36      7.00 o 
   3   5   7      890.74      845.44     14.40 o 
   5   5   7       13.79        3.74      7.26 o 
   7   5   7      452.81      412.91     12.12 o 
   9   5   7     1255.11     1231.67     18.10 o 
  11   5   7      366.43      434.77     19.09 o 
  13   5   7      110.46      103.39     13.42 o 
  15   5   7      150.50      160.61     14.19 o 
  17   5   7       54.00       59.81     14.41 o 
  19   5   7       63.06       49.63     14.62 o 
  21   5   7       18.94       35.97     15.41 o 
 -30   6   7      521.22      462.33     64.80 o 
 -28   6   7        0.84       -4.49     16.53 o 
 -26   6   7       89.48      133.53     15.87 o 
 -24   6   7       40.74       26.49     14.29 o 
 -22   6   7        8.53        4.82     12.99 o 
 -20   6   7      311.17      316.15     17.69 o 
 -18   6   7      299.80      290.15     17.69 o 
 -16   6   7      570.03      529.98     19.57 o 
 -14   6   7       50.70       54.01     12.60 o 
 -12   6   7        0.24        6.40      9.40 o 
 -10   6   7      322.18      347.74     14.47 o 
  -8   6   7        0.05       -6.93      7.23 o 
  -6   6   7       63.83       44.96      9.28 o 
  -4   6   7      201.57      207.16      8.78 o 
  -2   6   7       44.64       54.15      7.31 o 
   0   6   7       31.66       20.31      6.90 o 
   2   6   7      179.70      180.58     10.88 o 
   4   6   7      381.42      416.76     10.38 o 
   6   6   7       33.18       42.55      7.77 o 
   8   6   7       58.21       39.76     15.21 o 
  10   6   7        6.67       -5.29     22.48 o 
  12   6   7       17.56       25.13     23.80 o 
  14   6   7       71.24       85.96     26.45 o 
  16   6   7        0.81       18.51     26.45 o 
  18   6   7      336.82      414.06     15.49 o 
 -23   7   7       95.62      120.83     14.91 o 
 -21   7   7       49.05       42.91     15.21 o 
 -19   7   7       48.44       34.20     13.34 o 
 -17   7   7      356.44      375.69     25.79 o 
 -15   7   7        0.09       -0.51     12.05 o 
 -13   7   7       94.28      111.37     12.99 o 
 -11   7   7       63.05       92.65     13.09 o 
  -9   7   7       26.55       37.72     11.66 o 
  -7   7   7      141.93      129.16     12.39 o 
  -5   7   7       24.34       38.68     10.76 o 
  -3   7   7       17.16       13.17     11.90 o 
  -1   7   7        9.38       14.91      7.54 o 
   1   7   7        0.00       -5.01     12.99 o 
   3   7   7       81.19       95.22     14.29 o 
   5   7   7      109.16      121.67     22.48 o 
   7   7   7       21.05       58.19     23.80 o 
   9   7   7       19.54        2.64     25.13 o 
  11   7   7        3.84       58.19     25.13 o 
 -10   8   7        0.56      -11.27     11.66 o 
  -8   8   7      221.13      232.05     14.47 o 
  -6   8   7       51.98       54.72     10.76 o 
  -4   8   7       14.62       14.55     19.84 o 
  -2   8   7       39.90       46.29     21.16 o 
 -42   0   8        1.74      -25.13     31.74 o 
 -40   0   8       39.23      -31.74     31.74 o 
 -38   0   8      283.71      239.37     35.71 o 
 -36   0   8       13.49      -29.09     29.09 o 
 -34   0   8      742.19      682.39     42.32 o 
 -32   0   8       48.59       35.55     12.67 o 
 -30   0   8     4740.56     4926.54     74.34 o 
 -28   0   8       79.63       95.01     16.19 o 
 -26   0   8     1424.68     1390.31     30.82 o 
 -24   0   8       85.36       78.83     14.96 o 
 -22   0   8      821.30      774.60     17.37 o 
 -20   0   8     1218.65     1248.39     19.57 o 
 -18   0   8       34.37       22.71      7.98 o 
 -16   0   8     4141.02     4365.17     53.54 o 
 -14   0   8     2095.04     2244.00     28.41 o 
 -12   0   8        0.04        6.02      7.38 o 
 -10   0   8      218.21      211.14     10.70 o 
  -8   0   8      484.41      462.28      9.81 o 
  -6   0   8     2168.48     2052.35     19.99 o 
  -4   0   8     3551.05     3534.29     30.46 o 
  -2   0   8      484.15      541.35     10.56 o 
   0   0   8     2104.86     1949.99     23.08 o 
   2   0   8      195.23      219.43     13.63 o 
   4   0   8      837.25      825.90     18.85 o 
   6   0   8       58.74       55.83      6.72 o 
   8   0   8       10.33        8.75      6.75 o 
  10   0   8     3708.80     3627.97     42.89 o 
  12   0   8     2424.81     2496.68     33.21 o 
  14   0   8      867.92      869.40     30.36 o 
  16   0   8      556.09      533.72     17.49 o 
  18   0   8      685.87      712.83     22.88 o 
  20   0   8        6.66        2.56     25.13 o 
  22   0   8        4.87       16.18     13.66 o 
  24   0   8      275.31      406.00     34.38 o 
  26   0   8       45.19       34.38     27.77 o 
  28   0   8      142.09      212.92     33.06 o 
 -41   1   8       16.68      -25.13     25.13 o 
 -39   1   8       33.58      -14.46     20.90 o 
 -37   1   8       46.20      -21.45     21.45 o 
 -35   1   8        4.59       -7.64     14.32 o 
 -33   1   8      631.81      672.22     19.22 o 
 -31   1   8       77.71       54.55     11.87 o 
 -29   1   8       13.11        4.39      7.63 o 
 -27   1   8        2.73       -1.27      6.91 o 
 -25   1   8      302.72      325.96      9.91 o 
 -23   1   8       76.18       80.15      6.90 o 
 -21   1   8      519.05      538.51     13.60 o 
 -19   1   8      810.23      902.04     12.55 o 
 -17   1   8       96.70      125.90      5.67 o 
 -15   1   8     1763.50     1800.76     16.04 o 
 -13   1   8        5.28        1.75      4.54 o 
 -11   1   8     1550.39     1618.87     12.86 o 
  -9   1   8      652.26      680.85      8.34 o 
  -7   1   8     3162.18     3277.66     21.48 o 
  -5   1   8       15.05       17.94      4.20 o 
  -3   1   8        7.92       -1.30      4.32 o 
  -1   1   8     1291.75     1462.87     12.09 o 
   1   1   8       30.54       30.90      4.44 o 
   3   1   8     1333.44     1374.19     13.07 o 
   5   1   8      127.13      120.25      5.38 o 
   7   1   8     1051.42      991.41     11.47 o 
   9   1   8        2.01        0.45      5.50 o 
  11   1   8      854.21      876.56     12.76 o 
  13   1   8     1364.52     1335.99     17.30 o 
  15   1   8     1868.13     1811.17     21.76 o 
  17   1   8       83.38       78.27      9.19 o 
  19   1   8        0.02        5.83      9.07 o 
  21   1   8      118.07      105.52     12.64 o 
  23   1   8        4.41      -16.70     17.69 o 
  25   1   8      102.64      121.67     20.51 o 
  27   1   8       71.92       84.10     20.51 o 
 -40   2   8        0.24        2.56     49.59 o 
 -38   2   8       17.34      -29.09     29.09 o 
 -36   2   8      155.16      128.21     18.10 o 
 -34   2   8       25.25       12.38     13.09 o 
 -32   2   8       28.44       20.23     12.32 o 
 -30   2   8      389.60      413.86     16.73 o 
 -28   2   8      432.51      425.49     19.16 o 
 -26   2   8        6.76       13.00     10.87 o 
 -24   2   8        7.45       12.91      6.38 o 
 -22   2   8      255.44      225.00      7.76 o 
 -20   2   8      149.40      143.97      7.14 o 
 -18   2   8      379.14      369.21      8.88 o 
 -16   2   8      725.13      812.85     10.70 o 
 -14   2   8      486.19      535.46      8.59 o 
 -12   2   8      492.99      550.42      7.93 o 
 -10   2   8      140.02      126.34      4.90 o 
  -8   2   8      587.55      539.12      7.97 o 
  -6   2   8      147.04      174.19      5.30 o 
  -4   2   8       49.43       40.60      4.74 o 
  -2   2   8      613.20      681.51      9.47 o 
   0   2   8        1.20       -3.49      4.75 o 
   2   2   8      197.57      197.12      6.04 o 
   4   2   8     1856.55     1830.78     15.57 o 
   6   2   8       53.23       68.07      5.59 o 
   8   2   8     1934.61     1986.56     16.82 o 
  10   2   8      407.31      416.37      9.32 o 
  12   2   8       66.52       57.48      7.90 o 
  14   2   8      839.07      800.62     15.01 o 
  16   2   8       12.71        4.19     10.43 o 
  18   2   8      184.79      145.07      9.67 o 
  20   2   8        0.00       -6.33     10.14 o 
  22   2   8       36.24       47.24     18.61 o 
  24   2   8       14.26        3.36     18.07 o 
  26   2   8       32.64        0.68     19.02 o 
 -39   3   8       13.27      -29.09     46.29 o 
 -37   3   8      277.09      253.42     58.85 o 
 -35   3   8        5.66        3.76     17.69 o 
 -33   3   8       60.88       61.86     16.75 o 
 -31   3   8       55.62       28.68     12.14 o 
 -29   3   8      106.59       84.29     12.04 o 
 -27   3   8      183.08      164.21     13.55 o 
 -25   3   8      298.55      274.58     14.67 o 
 -23   3   8       32.92       34.71     11.40 o 
 -21   3   8        1.62       -9.00      9.00 o 
 -19   3   8      433.25      439.74     11.72 o 
 -17   3   8       21.54       24.54      7.15 o 
 -15   3   8      221.83      253.31      7.36 o 
 -13   3   8       14.62       18.52      5.40 o 
 -11   3   8      863.24      870.02     10.64 o 
  -9   3   8       86.03       79.32      5.57 o 
  -7   3   8     1304.35     1364.31     12.96 o 
  -5   3   8       39.94       43.43      5.67 o 
  -3   3   8      508.54      476.11      8.54 o 
  -1   3   8        7.78       16.39      5.15 o 
   1   3   8       26.86       26.70      5.29 o 
   3   3   8       16.02       -4.29      5.58 o 
   5   3   8        7.65       -1.67      5.62 o 
   7   3   8       10.58       10.98      6.19 o 
   9   3   8      235.85      199.02      7.96 o 
  11   3   8        8.58        6.83      7.83 o 
  13   3   8        5.76        5.91      8.10 o 
  15   3   8       11.20       11.15      8.07 o 
  17   3   8      145.22      143.03     10.93 o 
  19   3   8      182.06      187.45     12.25 o 
  21   3   8      118.60      124.18     11.72 o 
  23   3   8       45.46       21.86     11.29 o 
  25   3   8       24.34       37.03     23.80 o 
 -36   4   8       22.02       -1.65     33.06 o 
 -34   4   8        7.34       -5.65     17.13 o 
 -32   4   8       52.67       26.60     16.34 o 
 -30   4   8       18.82       12.56     15.90 o 
 -28   4   8      199.80      208.33     26.35 o 
 -26   4   8      292.83      230.87     14.71 o 
 -24   4   8      117.79      112.20     12.71 o 
 -22   4   8      365.05      284.49     19.18 o 
 -20   4   8      141.76      117.12     14.87 o 
 -18   4   8        0.03      -11.90     17.19 o 
 -16   4   8      124.56      114.12      8.21 o 
 -14   4   8       94.56       96.39     10.31 o 
 -12   4   8     3732.04     3597.54     27.71 o 
 -10   4   8      243.38      230.59      8.19 o 
  -8   4   8     4653.47     4713.55     34.92 o 
  -6   4   8       71.35       69.34      6.16 o 
  -4   4   8      260.13      251.07      9.65 o 
  -2   4   8       80.73       67.89      7.26 o 
   0   4   8        0.89        4.46      6.82 o 
   2   4   8      333.72      292.40     10.40 o 
   4   4   8      155.09      130.42      8.25 o 
   6   4   8      325.80      272.72     10.37 o 
   8   4   8        5.55       -7.74      7.76 o 
  10   4   8       30.82       41.30      9.86 o 
  12   4   8       70.46       70.39     10.38 o 
  14   4   8       47.42       55.54     14.19 o 
  16   4   8      116.78      129.90     16.14 o 
  18   4   8        8.45       -4.21     15.24 o 
  20   4   8        1.39      -10.96     10.96 o 
  22   4   8       98.83      156.05     18.35 o 
 -33   5   8      213.92      202.79     19.96 o 
 -31   5   8       84.52      117.68     17.47 o 
 -29   5   8       58.63       58.03     26.45 o 
 -27   5   8        0.00       -2.44     14.87 o 
 -25   5   8       18.76       28.89     14.87 o 
 -23   5   8       50.75       28.93     11.84 o 
 -21   5   8       94.78       84.80     11.84 o 
 -19   5   8      236.33      229.00     13.17 o 
 -17   5   8       36.35       41.84     15.21 o 
 -15   5   8       10.79        3.92     12.60 o 
 -13   5   8       43.78       33.15      8.23 o 
 -11   5   8      201.56      208.82     10.69 o 
  -9   5   8      176.74      180.42      9.59 o 
  -7   5   8        7.16        1.32     10.91 o 
  -5   5   8      259.03      252.68      9.83 o 
  -3   5   8      300.34      289.64     11.01 o 
  -1   5   8      347.18      335.53     11.40 o 
   1   5   8       24.30       20.36      7.91 o 
   3   5   8      326.18      279.25     19.47 o 
   5   5   8      323.13      333.74     18.32 o 
   7   5   8      573.47      575.29     16.48 o 
   9   5   8        0.10      -10.76     10.76 o 
  11   5   8      825.64      789.51     22.99 o 
  13   5   8      313.85      326.57     20.50 o 
  15   5   8       47.41       71.50     14.19 o 
  17   5   8       12.78       23.26     14.62 o 
  19   5   8       35.59       10.04     14.62 o 
 -28   6   8       32.89       30.04     25.79 o 
 -26   6   8        1.18      -11.90     14.29 o 
 -24   6   8       17.81       30.03     16.53 o 
 -22   6   8      281.10      287.14     17.13 o 
 -20   6   8        2.39       14.90     15.21 o 
 -18   6   8       48.43       47.61     11.64 o 
 -16   6   8      101.50      119.42     11.69 o 
 -14   6   8       11.30       -2.12     13.84 o 
 -12   6   8        7.71        5.03     10.16 o 
 -10   6   8        3.90        8.62     17.19 o 
  -8   6   8       98.58      104.83     12.99 o 
  -6   6   8       26.52       13.37      9.28 o 
  -4   6   8      844.15      770.09     18.80 o 
  -2   6   8       34.06       41.14      9.63 o 
   0   6   8        8.10       14.72      9.04 o 
   2   6   8       61.96       74.49      7.76 o 
   4   6   8      138.63      155.85      8.72 o 
   6   6   8       50.76       55.38      7.57 o 
   8   6   8      595.45      640.79     18.37 o 
  10   6   8      113.01      128.55     19.18 o 
  12   6   8        6.97        8.22     11.90 o 
  14   6   8       16.37       11.45     10.85 o 
  16   6   8        3.87        0.00     20.50 o 
 -21   7   8       82.79      101.51     14.29 o 
 -19   7   8      151.02      171.48     15.24 o 
 -17   7   8       23.58       21.25     13.34 o 
 -15   7   8       16.99       32.40     15.21 o 
 -13   7   8        5.05       15.72     12.60 o 
 -11   7   8       39.35       59.31     13.09 o 
  -9   7   8      112.36      128.28     23.80 o 
  -7   7   8       55.45       64.63     13.89 o 
  -5   7   8       37.69       38.15     11.21 o 
  -3   7   8        4.45        0.00     10.58 o 
  -1   7   8      144.81      158.33     11.56 o 
   1   7   8       75.29       89.48     14.55 o 
   3   7   8      123.74      141.50     25.13 o 
   5   7   8       29.07        5.29     22.48 o 
   7   7   8       60.69       70.09     23.80 o 
   9   7   8        9.49       -6.61     23.80 o 
 -41   1   9        1.50      -33.06     33.06 o 
 -39   1   9        1.31      -29.76     29.76 o 
 -37   1   9       33.49      -14.11     36.37 o 
 -35   1   9      740.96      737.04     21.11 o 
 -33   1   9        0.12       -3.56     17.44 o 
 -31   1   9      686.36      706.17     22.28 o 
 -29   1   9       63.98       57.65     11.37 o 
 -27   1   9      355.74      352.86     13.60 o 
 -25   1   9      126.32      136.65     11.02 o 
 -23   1   9      306.34      315.06      9.91 o 
 -21   1   9       59.44       62.64      6.38 o 
 -19   1   9       23.28       25.20      7.90 o 
 -17   1   9      324.39      343.49      8.73 o 
 -15   1   9      123.20      117.74      6.75 o 
 -13   1   9     1032.83     1009.31     12.74 o 
 -11   1   9       79.35       71.46      5.14 o 
  -9   1   9      572.92      614.96      9.18 o 
  -7   1   9       87.19       97.55      5.29 o 
  -5   1   9       37.28       36.08      4.59 o 
  -3   1   9      399.36      409.84      7.79 o 
  -1   1   9       21.62       16.77      4.68 o 
   1   1   9      103.72       83.70      5.31 o 
   3   1   9        6.79        3.90      4.99 o 
   5   1   9      785.31      805.61     11.20 o 
   7   1   9      518.74      510.10     13.48 o 
   9   1   9       25.81       25.50      7.20 o 
  11   1   9     1356.18     1323.94     17.72 o 
  13   1   9       71.95       47.28      8.51 o 
  15   1   9      226.33      228.99     10.76 o 
  17   1   9       55.42       61.37      9.56 o 
  19   1   9       17.75        8.48     13.59 o 
  21   1   9        3.80        4.25     17.28 o 
  23   1   9        9.81        3.17     18.63 o 
  25   1   9      325.46      418.00     26.18 o 
 -40   2   9       75.70       25.87     23.32 o 
 -38   2   9       11.02      -26.45     26.45 o 
 -36   2   9       41.63       34.44     29.97 o 
 -34   2   9       12.45        3.79     16.42 o 
 -32   2   9       17.75        2.28     13.74 o 
 -30   2   9      159.28      158.83     14.86 o 
 -28   2   9      184.36      186.50     14.97 o 
 -26   2   9       73.80       70.87     13.22 o 
 -24   2   9      283.46      273.36      8.62 o 
 -22   2   9       60.14       58.99      6.85 o 
 -20   2   9        4.94        0.41      8.87 o 
 -18   2   9      257.38      236.30      7.30 o 
 -16   2   9      308.99      318.77      7.83 o 
 -14   2   9      905.22      901.52     11.93 o 
 -12   2   9       94.70       99.44      5.05 o 
 -10   2   9      477.65      474.95      7.96 o 
  -8   2   9        5.11        3.15      4.50 o 
  -6   2   9      497.12      533.53      8.58 o 
  -4   2   9       44.49       56.09      5.26 o 
  -2   2   9       10.21        9.61      5.76 o 
   0   2   9      203.28      241.87      7.07 o 
   2   2   9       82.34       84.91      5.78 o 
   4   2   9       22.37       13.85      5.54 o 
   6   2   9        0.53       -3.91      6.02 o 
   8   2   9        7.37       -7.70      7.70 o 
  10   2   9      538.89      522.76     16.17 o 
  12   2   9      144.76      169.63      9.71 o 
  14   2   9      193.95      186.41     10.14 o 
  16   2   9        1.90       -8.40      8.40 o 
  18   2   9      213.99      200.10     12.51 o 
  20   2   9       48.96       48.22     18.07 o 
  22   2   9       55.93       67.80     19.02 o 
  24   2   9      152.41      190.98     21.27 o 
 -39   3   9        0.80      -25.93     62.82 o 
 -37   3   9       30.03       34.93     19.15 o 
 -35   3   9       25.35       37.42     17.28 o 
 -33   3   9      179.75      201.40     16.24 o 
 -31   3   9      731.63      692.74     21.85 o 
 -29   3   9        0.00      -13.02     13.02 o 
 -27   3   9      274.73      256.54     15.23 o 
 -25   3   9        1.26        9.90     12.41 o 
 -23   3   9      157.45      166.53     14.00 o 
 -21   3   9        0.63      -11.31     11.31 o 
 -19   3   9       62.28       76.47     19.98 o 
 -17   3   9     1786.25     1839.63     23.15 o 
 -15   3   9       78.37       78.52      6.29 o 
 -13   3   9     3372.19     3302.41     29.78 o 
 -11   3   9     3103.37     2942.50     22.09 o 
  -9   3   9        7.52       10.01      5.52 o 
  -7   3   9        4.56       20.88      5.37 o 
  -5   3   9        2.76       -0.13      5.39 o 
  -3   3   9      155.59      168.20      6.94 o 
  -1   3   9        0.46        2.82      5.15 o 
   1   3   9     1949.88     1924.56     19.39 o 
   3   3   9      127.94      116.90      8.54 o 
   5   3   9        6.77       14.63      6.70 o 
   7   3   9      533.74      543.65     12.81 o 
   9   3   9      129.93      127.71      8.81 o 
  11   3   9        2.19        1.16      8.16 o 
  13   3   9        8.51        0.69      8.62 o 
  15   3   9       96.84      116.48     11.36 o 
  17   3   9        2.67       -7.99     10.34 o 
  19   3   9       56.63       40.81     11.12 o 
  21   3   9       18.89       19.51     14.92 o 
  23   3   9        9.95       21.16     23.80 o 
 -36   4   9        3.73       15.47     18.63 o 
 -34   4   9      116.32      129.15     25.13 o 
 -32   4   9      102.39       72.80     18.22 o 
 -30   4   9       52.59       55.04     13.94 o 
 -28   4   9        1.96       -6.61     12.22 o 
 -26   4   9       82.62       77.43     17.85 o 
 -24   4   9       46.97       46.33     15.41 o 
 -22   4   9      397.64      386.69     31.08 o 
 -20   4   9        0.96       12.40     13.54 o 
 -18   4   9       66.66       41.87     19.18 o 
 -16   4   9      102.56       90.02      7.73 o 
 -14   4   9     1192.86     1247.49     19.39 o 
 -12   4   9       28.67       34.08      8.34 o 
 -10   4   9      323.97      306.75     12.25 o 
  -8   4   9     1467.27     1492.54     18.10 o 
  -6   4   9       19.25       23.81      7.27 o 
  -4   4   9      704.72      693.00     13.35 o 
  -2   4   9       31.67       41.93      7.55 o 
   0   4   9        0.06        1.73      7.35 o 
   2   4   9        8.93       10.45      7.64 o 
   4   4   9       10.63       -1.64      9.20 o 
   6   4   9      328.57      315.83     21.95 o 
   8   4   9      286.68      240.14     12.54 o 
  10   4   9       18.14       22.64     11.47 o 
  12   4   9      174.29      168.55     16.83 o 
  14   4   9      221.35      256.98     18.08 o 
  16   4   9      137.52      195.64     18.08 o 
  18   4   9        0.20      -19.84     19.84 o 
  20   4   9       51.94       48.03     17.11 o 
 -33   5   9      198.32      273.46     20.32 o 
 -31   5   9       36.99       52.55     17.69 o 
 -29   5   9       23.96       29.06     16.19 o 
 -27   5   9        4.45        9.69     12.94 o 
 -25   5   9        7.11       18.18     12.41 o 
 -23   5   9       39.64       15.21     11.95 o 
 -21   5   9       52.26       26.58     14.29 o 
 -19   5   9       48.97       29.76     14.03 o 
 -17   5   9       30.12       32.10     13.54 o 
 -15   5   9       22.52       50.33     13.09 o 
 -13   5   9       85.38       95.60      9.08 o 
 -11   5   9       50.05       38.36      9.04 o 
  -9   5   9       24.47        9.28      8.78 o 
  -7   5   9      291.52      268.85     12.56 o 
  -5   5   9      101.29       94.95     10.21 o 
  -3   5   9       58.99       59.92     10.21 o 
  -1   5   9       38.33       34.62      9.91 o 
   1   5   9      256.11      251.65     17.68 o 
   3   5   9      110.43      101.42     11.13 o 
   5   5   9       27.63       24.93     10.47 o 
   7   5   9      166.09      173.77     12.19 o 
   9   5   9        1.24        3.37     13.94 o 
  11   5   9       93.63       58.56     14.41 o 
  13   5   9        1.87       -1.00     14.41 o 
  15   5   9       17.84       23.28     15.41 o 
  17   5   9       59.30       85.68     16.14 o 
 -28   6   9        0.29       11.71     16.19 o 
 -26   6   9        2.05       -1.80     15.24 o 
 -24   6   9       24.40       28.54     14.29 o 
 -22   6   9       62.00       50.50     11.84 o 
 -20   6   9       82.01       87.44     11.84 o 
 -18   6   9      466.53      488.26     17.30 o 
 -16   6   9      158.77      165.12     12.71 o 
 -14   6   9       10.14       23.44     29.76 o 
 -12   6   9       16.99       16.80     12.60 o 
 -10   6   9      442.85      448.22     24.47 o 
  -8   6   9        0.18       -5.73     12.39 o 
  -6   6   9      230.19      232.57     11.77 o 
  -4   6   9        0.86       -6.61      9.91 o 
  -2   6   9        1.44        6.86      9.43 o 
   0   6   9       14.28       17.31      9.83 o 
   2   6   9       68.44       46.69     10.19 o 
   4   6   9      182.55      177.65     13.20 o 
   6   6   9      122.08      100.18     12.59 o 
   8   6   9      430.61      470.82     19.02 o 
  10   6   9       22.34       24.55     15.21 o 
  12   6   9      127.77      138.34     23.14 o 
 -21   7   9       20.32       22.44     27.77 o 
 -19   7   9      182.39      184.67     32.40 o 
 -17   7   9       45.02       48.93     14.03 o 
 -15   7   9      290.05      319.87     19.15 o 
 -13   7   9        0.12       -7.54     12.60 o 
 -11   7   9       46.95       54.80     13.34 o 
  -9   7   9       12.73       16.00     10.05 o 
  -7   7   9       39.62       47.77      9.91 o 
  -5   7   9       20.82       25.25     10.63 o 
  -3   7   9      311.53      336.33     12.96 o 
  -1   7   9        0.12       -8.23      8.23 o 
   1   7   9       15.58        6.99      7.50 o 
   3   7   9       44.93       81.99     23.80 o 
   5   7   9       68.51       88.61     26.45 o 
 -40   0  10       52.44       -7.93     33.06 o 
 -38   0  10      907.03      999.79     50.25 o 
 -36   0  10      845.04      903.25     46.29 o 
 -34   0  10      925.63      986.56     46.29 o 
 -32   0  10     1244.09     1306.53     33.63 o 
 -30   0  10      676.20      682.53     28.71 o 
 -28   0  10     1018.29     1063.62     25.95 o 
 -26   0  10       13.96        2.52      9.76 o 
 -24   0  10     1204.14     1258.67     24.70 o 
 -22   0  10        9.35       40.29      9.31 o 
 -20   0  10     2724.88     2822.73     35.09 o 
 -18   0  10     2978.51     3057.10     37.17 o 
 -16   0  10      398.62      445.51     24.04 o 
 -14   0  10     1700.73     1775.86     30.29 o 
 -12   0  10      194.47      178.45     10.26 o 
 -10   0  10     2670.44     2619.16     34.74 o 
  -8   0  10       89.10       80.82      7.51 o 
  -6   0  10     7622.90     7697.69     67.87 o 
  -4   0  10      307.92      296.29     10.48 o 
  -2   0  10     1475.91     1557.60     19.87 o 
   0   0  10        8.08       20.34      7.69 o 
   2   0  10      180.70      164.93      9.20 o 
   4   0  10       69.49       63.49     10.29 o 
   6   0  10      443.35      409.67     15.36 o 
   8   0  10     3998.90     4241.19     50.28 o 
  10   0  10     3748.15     3787.06     46.00 o 
  12   0  10     1694.27     1758.99     28.60 o 
  14   0  10      251.51      236.36     16.52 o 
  16   0  10        0.02      -13.20     13.20 o 
  18   0  10       61.20       71.41     26.45 o 
  20   0  10        2.62       22.48     26.45 o 
  22   0  10       12.93       18.51     27.77 o 
  24   0  10      436.87      484.02     41.00 o 
 -41   1  10       13.26      -21.84     21.84 o 
 -39   1  10        1.29      -29.09     29.09 o 
 -37   1  10       18.31        9.45     19.37 o 
 -35   1  10      558.69      581.06     22.80 o 
 -33   1  10       84.85       77.18     16.63 o 
 -31   1  10      272.73      245.34     16.53 o 
 -29   1  10      122.83      146.26     17.75 o 
 -27   1  10       66.08       47.91      7.06 o 
 -25   1  10       69.62       68.58      6.97 o 
 -23   1  10      112.26      115.49      7.37 o 
 -21   1  10       65.51       93.43      6.99 o 
 -19   1  10       26.29       21.58      6.47 o 
 -17   1  10       32.57       27.90      6.64 o 
 -15   1  10      124.95      122.05      7.11 o 
 -13   1  10     1064.68     1038.31     11.79 o 
 -11   1  10      179.78      174.33      6.50 o 
  -9   1  10     1031.83     1028.78     11.37 o 
  -7   1  10        1.39       -4.34      5.18 o 
  -5   1  10       19.03       23.59      5.04 o 
  -3   1  10      401.75      383.55      7.90 o 
  -1   1  10      588.94      620.23      9.16 o 
   1   1  10       43.45       27.01      5.43 o 
   3   1  10      135.95      162.97      7.61 o 
   5   1  10     2509.54     2419.55     25.91 o 
   7   1  10      255.00      229.56      8.93 o 
   9   1  10      401.41      392.15     13.68 o 
  11   1  10      153.73      148.47      9.71 o 
  13   1  10      194.47      204.10     10.48 o 
  15   1  10        2.13       -3.50      8.54 o 
  17   1  10      109.88      125.78     19.15 o 
  19   1  10        1.31        3.15     18.22 o 
  21   1  10       33.96       31.11     19.57 o 
  23   1  10      170.38      222.08     22.90 o 
 -40   2  10      132.17       91.25     31.74 o 
 -38   2  10        2.10        5.29     27.77 o 
 -36   2  10       80.62       66.56     18.52 o 
 -34   2  10        0.07      -12.09     12.09 o 
 -32   2  10       85.56       72.04     14.71 o 
 -30   2  10      168.40      193.98     15.51 o 
 -28   2  10       74.82       84.77     13.70 o 
 -26   2  10       18.17       21.21     12.67 o 
 -24   2  10       49.97       46.90      6.90 o 
 -22   2  10       14.89       15.02      6.71 o 
 -20   2  10       83.88      103.12      7.67 o 
 -18   2  10        3.44        8.93      6.03 o 
 -16   2  10      711.74      717.48     11.25 o 
 -14   2  10      113.11      106.22      5.61 o 
 -12   2  10       79.91       70.85      5.40 o 
 -10   2  10      132.92      131.55      6.13 o 
  -8   2  10       35.06       35.55      5.36 o 
  -6   2  10      128.14      126.77      6.09 o 
  -4   2  10        4.20       17.26      5.43 o 
  -2   2  10       43.53       55.54      5.96 o 
   0   2  10      315.43      306.65      8.80 o 
   2   2  10       32.45       37.37      7.11 o 
   4   2  10        0.43        5.52      7.10 o 
   6   2  10      133.78      131.31      9.03 o 
   8   2  10       42.30       45.26      8.70 o 
  10   2  10       28.72       11.40      8.66 o 
  12   2  10        0.02        0.96      8.73 o 
  14   2  10       11.75       19.80     10.56 o 
  16   2  10        2.36      -10.38     10.56 o 
  18   2  10        5.43       12.23     18.63 o 
  20   2  10        0.01      -18.07     18.07 o 
  22   2  10        9.03       10.08     19.57 o 
 -37   3  10       97.61      114.78     19.57 o 
 -35   3  10       56.79       55.37     14.51 o 
 -33   3  10        0.56      -13.85     14.47 o 
 -31   3  10       65.71       41.21     17.28 o 
 -29   3  10      447.03      387.37     22.78 o 
 -27   3  10      489.34      470.63     37.69 o 
 -25   3  10       92.25       76.89     12.71 o 
 -23   3  10       66.45       63.10     12.98 o 
 -21   3  10       91.85       79.92     12.94 o 
 -19   3  10       94.16       90.59     12.71 o 
 -17   3  10     3419.36     3368.48     42.76 o 
 -15   3  10      275.12      268.28      9.77 o 
 -13   3  10     7147.88     6919.37     69.28 o 
 -11   3  10      531.46      567.82     12.67 o 
  -9   3  10     3561.76     3611.61     30.80 o 
  -7   3  10      243.94      239.93      8.27 o 
  -5   3  10      222.08      225.02      8.48 o 
  -3   3  10      708.78      683.12     14.69 o 
  -1   3  10      119.28      101.67      9.77 o 
   1   3  10      998.93      961.72     17.75 o 
   3   3  10       20.03       16.24      9.49 o 
   5   3  10      482.37      439.76     20.44 o 
   7   3  10        9.60        7.98      7.98 o 
   9   3  10       13.19       10.96      8.29 o 
  11   3  10       13.24       14.24      8.56 o 
  13   3  10      238.69      232.60     12.42 o 
  15   3  10       23.64       27.34     10.50 o 
  17   3  10      225.68      241.65     18.48 o 
  19   3  10       24.79       17.54     14.92 o 
  21   3  10      171.65      259.20     27.77 o 
 -36   4  10       10.79       -2.24     18.22 o 
 -34   4  10        0.13      -14.71     14.71 o 
 -32   4  10       10.22       -8.01     17.78 o 
 -30   4  10      122.71      109.52     15.84 o 
 -28   4  10      104.13       96.34     17.85 o 
 -26   4  10        0.69       13.22     14.96 o 
 -24   4  10      493.93      516.11     41.00 o 
 -22   4  10      140.46      137.72     15.81 o 
 -20   4  10       43.16       44.96     14.96 o 
 -18   4  10       34.54       10.58     15.87 o 
 -16   4  10     1067.97     1005.83     17.75 o 
 -14   4  10       33.99       28.94      8.34 o 
 -12   4  10       14.72        4.70      9.21 o 
 -10   4  10       59.54       70.16     15.91 o 
  -8   4  10      652.29      654.24     21.91 o 
  -6   4  10        0.77       17.72      9.27 o 
  -4   4  10       34.20       47.97     10.06 o 
  -2   4  10      599.11      538.66     16.31 o 
   0   4  10        8.72       -3.59     10.21 o 
   2   4  10      162.02      122.98     11.77 o 
   4   4  10      268.70      230.81     13.02 o 
   6   4  10       61.14       56.68     17.81 o 
   8   4  10       21.42       11.45     10.99 o 
  10   4  10        4.68       -1.07     17.85 o 
  12   4  10      253.88      271.37     18.42 o 
  14   4  10       44.58       56.42     32.40 o 
  16   4  10      209.71      221.00     19.70 o 
  18   4  10        1.31        6.19     17.11 o 
 -31   5  10        4.46      -11.76     16.75 o 
 -29   5  10        4.81       -3.97     13.17 o 
 -27   5  10       61.75       60.72     13.61 o 
 -25   5  10        5.73       -4.61     12.41 o 
 -23   5  10       16.90       12.89     14.87 o 
 -21   5  10       25.87       32.93     14.47 o 
 -19   5  10        8.30       -1.32     14.03 o 
 -17   5  10        8.44       11.24     14.03 o 
 -15   5  10       25.91       21.16     14.03 o 
 -13   5  10       31.51       13.41     13.54 o 
 -11   5  10       27.23       24.99      9.46 o 
  -9   5  10     1210.93     1223.65     21.00 o 
  -7   5  10        0.90       -8.80      9.77 o 
  -5   5  10      455.07      432.80     15.31 o 
  -3   5  10       60.17       44.68     12.71 o 
  -1   5  10      181.95      189.89     11.92 o 
   1   5  10        0.89       -6.19     10.21 o 
   3   5  10        7.23      -10.69     10.69 o 
   5   5  10      459.44      479.01     17.30 o 
   7   5  10       31.39       20.83     14.19 o 
   9   5  10       22.65        0.54     14.19 o 
  11   5  10      135.84      154.32     16.62 o 
  13   5  10      215.05      300.29     20.32 o 
  15   5  10       52.79       88.94     16.83 o 
 -26   6  10       83.30       63.66     16.75 o 
 -24   6  10       41.20       25.41     12.41 o 
 -22   6  10      233.32      258.46     15.15 o 
 -20   6  10        0.43      -11.69     11.69 o 
 -18   6  10        0.50        8.28     14.47 o 
 -16   6  10       10.25       23.14     14.03 o 
 -14   6  10        0.83      -16.55     19.84 o 
 -12   6  10        1.03       10.35     13.54 o 
 -10   6  10        0.63        2.10     13.34 o 
  -8   6  10        0.20        6.20     15.21 o 
  -6   6  10       34.54       30.60     13.34 o 
  -4   6  10       22.29       13.05     10.54 o 
  -2   6  10      216.52      227.40     22.74 o 
   0   6  10       11.39       19.34     10.35 o 
   2   6  10      528.69      653.05     17.94 o 
   4   6  10      123.44       83.37     14.19 o 
   6   6  10      533.31      533.72     21.77 o 
   8   6  10        8.30        7.47     13.42 o 
  10   6  10      131.01      149.31     29.76 o 
 -17   7  10       16.81       24.44     14.47 o 
 -15   7  10        6.90        1.81     11.95 o 
 -13   7  10      110.11      121.66     12.46 o 
 -11   7  10        1.17       -2.30     10.82 o 
  -9   7  10       25.57       15.00     14.23 o 
  -7   7  10       36.09       57.79     14.29 o 
  -5   7  10        1.39       -9.17     12.96 o 
  -3   7  10       45.49       49.79     13.20 o 
  -1   7  10       38.49       25.67     13.22 o 
   1   7  10       89.13      101.71     12.75 o 
 -39   1  11       71.28       80.57     53.56 o 
 -37   1  11        2.18        3.37     18.63 o 
 -35   1  11       30.29       37.47     15.27 o 
 -33   1  11      126.79      150.56     16.00 o 
 -31   1  11       16.95       -0.72     14.35 o 
 -29   1  11       69.08       75.91     14.15 o 
 -27   1  11       22.79       14.60      8.29 o 
 -25   1  11      362.14      377.19     12.25 o 
 -23   1  11        2.07       -6.30      6.74 o 
 -21   1  11      163.48      163.44      7.91 o 
 -19   1  11      182.71      197.08      8.16 o 
 -17   1  11       42.78       40.50      6.95 o 
 -15   1  11       52.95       55.28      7.65 o 
 -13   1  11        8.01       12.04      5.77 o 
 -11   1  11      255.22      236.79      7.37 o 
  -9   1  11     1108.25     1113.62     12.87 o 
  -7   1  11      199.94      208.59      8.06 o 
  -5   1  11      297.18      314.83      8.21 o 
  -3   1  11        0.04       -1.90      5.64 o 
  -1   1  11      299.94      305.38     10.17 o 
   1   1  11        0.18       -7.10      7.10 o 
   3   1  11      503.98      483.42     13.81 o 
   5   1  11     1263.72     1303.62     16.92 o 
   7   1  11      418.40      425.01     12.89 o 
   9   1  11     1573.35     1588.12     20.91 o 
  11   1  11      120.65      124.18      9.97 o 
  13   1  11       49.96       69.12     20.97 o 
  15   1  11       28.57       14.21     18.22 o 
  17   1  11      101.40       78.61     23.14 o 
  19   1  11       75.43       84.46     20.51 o 
  21   1  11       28.04       21.65     20.09 o 
 -38   2  11       16.50       14.55     26.45 o 
 -36   2  11        2.23       -7.08     13.82 o 
 -34   2  11       75.58       89.52     15.92 o 
 -32   2  11        8.51        3.08     13.90 o 
 -30   2  11       98.36       80.87     14.92 o 
 -28   2  11       92.65       68.56     14.67 o 
 -26   2  11        3.13      -12.71     12.71 o 
 -24   2  11       58.54       73.16     18.18 o 
 -22   2  11        1.63        2.56      7.94 o 
 -20   2  11      226.34      218.21      8.84 o 
 -18   2  11        0.45       -6.06      7.15 o 
 -16   2  11     1876.83     1886.37     21.68 o 
 -14   2  11      121.28      118.96      7.00 o 
 -12   2  11      839.25      846.91     13.31 o 
 -10   2  11       22.99       28.13      6.85 o 
  -8   2  11     1136.16     1205.32     15.08 o 
  -6   2  11        5.99        7.68      6.84 o 
  -4   2  11        2.40       -4.21      6.71 o 
  -2   2  11      625.25      598.60     13.83 o 
   0   2  11      127.96      119.64      7.91 o 
   2   2  11      108.27       86.29      8.70 o 
   4   2  11       27.09       37.67      8.35 o 
   6   2  11      151.87      149.77      9.41 o 
   8   2  11       28.22       14.00      8.86 o 
  10   2  11      101.33       83.03     11.14 o 
  12   2  11      136.66      152.43     11.76 o 
  14   2  11        2.58       -8.72     13.90 o 
  16   2  11      239.40      237.03     20.51 o 
  18   2  11        0.76       -4.07     18.63 o 
  20   2  11      103.61      127.16     25.13 o 
 -37   3  11      123.41      126.86     17.00 o 
 -35   3  11       51.36       55.83     17.39 o 
 -33   3  11      147.16      154.19     20.09 o 
 -31   3  11       18.56        8.40     17.28 o 
 -29   3  11       36.93       47.97     17.28 o 
 -27   3  11      768.18      724.81     27.57 o 
 -25   3  11        6.85        2.60     14.47 o 
 -23   3  11       13.30        9.38     17.85 o 
 -21   3  11        7.27        7.93     15.87 o 
 -19   3  11      177.95      185.74     13.94 o 
 -17   3  11      305.91      314.45     15.00 o 
 -15   3  11       52.69       41.63      7.73 o 
 -13   3  11     2722.47     2739.78     27.83 o 
 -11   3  11      161.51      159.03     10.14 o 
  -9   3  11      794.22      747.70     15.45 o 
  -7   3  11      226.68      198.77     10.36 o 
  -5   3  11       31.31       34.32      8.97 o 
  -3   3  11       38.24       16.92      9.21 o 
  -1   3  11      172.24      172.14     10.96 o 
   1   3  11      103.23      102.41     10.48 o 
   3   3  11        3.34       -6.48      9.44 o 
   5   3  11      189.91      178.15      9.71 o 
   7   3  11      148.28      139.33      9.31 o 
   9   3  11       23.35       30.30     10.42 o 
  11   3  11       25.68       39.28     13.81 o 
  13   3  11      189.66      205.51     19.20 o 
  15   3  11       15.57       11.03     17.97 o 
  17   3  11       17.05       43.64     25.13 o 
  19   3  11       46.71       39.67     23.80 o 
 -34   4  11       22.25       24.69     19.74 o 
 -32   4  11        4.29       -1.94     14.71 o 
 -30   4  11      107.82       87.53     18.51 o 
 -28   4  11       51.13       55.51     16.75 o 
 -26   4  11       37.76       35.71     15.90 o 
 -24   4  11        4.95        1.76     15.41 o 
 -22   4  11        1.79      -14.03     14.03 o 
 -20   4  11        8.60        5.61     15.41 o 
 -18   4  11      195.76      177.11     16.83 o 
 -16   4  11      953.91      899.38     18.28 o 
 -14   4  11       13.47        9.84      9.31 o 
 -12   4  11      254.58      234.71     28.20 o 
 -10   4  11       56.74       50.02     10.43 o 
  -8   4  11      254.49      263.81     12.33 o 
  -6   4  11       41.60       39.13     10.40 o 
  -4   4  11      346.14      330.11     18.20 o 
  -2   4  11      245.80      215.33     12.42 o 
   0   4  11      442.06      428.12     16.64 o 
   2   4  11        0.17        0.93     11.13 o 
   4   4  11       14.21        9.40     11.13 o 
   6   4  11      295.18      264.69     17.81 o 
   8   4  11       95.40      107.32     16.19 o 
  10   4  11        2.00       11.18     15.24 o 
  12   4  11       18.15       11.02     21.16 o 
  14   4  11       70.26      120.58     18.08 o 
  16   4  11        3.68      -12.46     24.47 o 
 -31   5  11       18.66       14.68     14.47 o 
 -29   5  11       23.88        1.70     13.94 o 
 -27   5  11        0.12      -13.17     13.17 o 
 -25   5  11        2.29       -4.05     15.41 o 
 -23   5  11      129.70      109.55     16.75 o 
 -21   5  11        0.05        3.25     15.41 o 
 -19   5  11       81.58       91.73     15.90 o 
 -17   5  11       91.48      118.39     15.90 o 
 -15   5  11        0.49       -6.57     20.50 o 
 -13   5  11       40.86       20.52     14.29 o 
 -11   5  11        1.41       -0.66     14.03 o 
  -9   5  11       29.82       36.24     12.60 o 
  -7   5  11       93.30       93.73     11.40 o 
  -5   5  11       36.97       58.29     11.51 o 
  -3   5  11       17.41       18.83     10.35 o 
  -1   5  11        0.29      -10.62     10.62 o 
   1   5  11        0.03      -11.62     11.62 o 
   3   5  11       10.01       16.59     11.13 o 
   5   5  11      121.89      130.00     15.57 o 
   7   5  11      131.54      168.37     17.11 o 
   9   5  11       17.06       10.58     21.82 o 
  11   5  11       73.00       68.83     16.83 o 
 -24   6  11      265.15      300.34     16.53 o 
 -22   6  11       25.89       14.44     13.17 o 
 -20   6  11      164.14      170.68     17.28 o 
 -18   6  11        1.88       -0.66     14.96 o 
 -16   6  11       59.12       85.38     15.90 o 
 -14   6  11      129.83      131.11     17.85 o 
 -12   6  11      107.68      110.81     15.41 o 
 -10   6  11        1.39       -1.32     13.93 o 
  -8   6  11        6.60       23.59     14.29 o 
  -6   6  11      140.79      145.79     15.57 o 
  -4   6  11       67.24      102.62     15.57 o 
  -2   6  11      192.53      196.62     13.93 o 
   0   6  11       69.17       88.58     14.91 o 
   2   6  11      101.21      120.50     16.14 o 
   4   6  11       39.15       58.83     17.85 o 
   6   6  11      152.44      179.80     39.67 o 
 -11   7  11      153.68      141.06     18.51 o 
  -9   7  11      180.93      173.77     22.48 o 
 -40   0  12      135.53      179.86     34.38 o 
 -38   0  12       25.00       95.22     30.42 o 
 -36   0  12      544.49      607.01     43.64 o 
 -34   0  12      181.02      165.31     31.74 o 
 -32   0  12      396.74      490.64     37.03 o 
 -30   0  12       71.94       51.58     21.16 o 
 -28   0  12       43.55       45.01     14.66 o 
 -26   0  12      749.00      792.36     27.38 o 
 -24   0  12       27.40       30.46     10.87 o 
 -22   0  12       39.35       27.87     10.58 o 
 -20   0  12        5.45       -4.81     10.26 o 
 -18   0  12      390.68      411.97     16.00 o 
 -16   0  12       95.56      103.27     11.20 o 
 -14   0  12      487.50      485.96     16.66 o 
 -12   0  12      243.41      242.94     12.63 o 
 -10   0  12        0.07       12.20      8.03 o 
  -8   0  12     1552.71     1585.66     36.46 o 
  -6   0  12       43.21       44.73     13.97 o 
  -4   0  12        0.73      -10.26     10.26 o 
  -2   0  12        0.38       -1.91     12.61 o 
   0   0  12     1375.72     1363.18     24.71 o 
   2   0  12      442.35      445.54     17.16 o 
   4   0  12     1959.46     2029.01     49.59 o 
   6   0  12     4233.95     4246.00     73.36 o 
   8   0  12       52.05       68.32     14.19 o 
  10   0  12      765.36      757.77     42.32 o 
  12   0  12      175.06      170.60     26.45 o 
  14   0  12       56.48       47.61     26.45 o 
  16   0  12       28.26      -18.51     26.45 o 
  18   0  12      132.77       99.19     30.42 o 
 -39   1  12        0.07       13.22     38.35 o 
 -37   1  12      694.61      759.78     31.75 o 
 -35   1  12      222.61      216.43     29.76 o 
 -33   1  12      231.97      248.60     18.29 o 
 -31   1  12       85.68       87.60     15.51 o 
 -29   1  12        1.25      -13.98     13.98 o 
 -27   1  12        4.02       -3.19     11.34 o 
 -25   1  12      128.09      137.33      9.50 o 
 -23   1  12      283.91      278.89     10.81 o 
 -21   1  12       39.49       47.70      8.47 o 
 -19   1  12      859.50      905.28     15.76 o 
 -17   1  12       27.92       48.76      9.27 o 
 -15   1  12       25.78       17.95      8.52 o 
 -13   1  12       55.18       61.02      7.27 o 
 -11   1  12      253.02      236.63      9.17 o 
  -9   1  12        0.32       -5.84      6.78 o 
  -7   1  12       95.91       91.87      7.70 o 
  -5   1  12      413.96      448.27     11.55 o 
  -3   1  12       34.74       36.45      7.36 o 
  -1   1  12       60.11       49.34      7.82 o 
   1   1  12       32.88       37.71      7.86 o 
   3   1  12        1.09       -5.05      8.27 o 
   5   1  12        0.39        7.70      8.67 o 
   7   1  12      165.06      164.15     10.40 o 
   9   1  12       36.38       38.20     11.12 o 
  11   1  12      455.22      429.26     25.25 o 
  13   1  12       58.93       54.93     18.22 o 
  15   1  12       34.55       63.95     22.48 o 
  17   1  12        3.24       -9.72     18.63 o 
  19   1  12        4.23       26.18     21.02 o 
 -38   2  12       25.58       55.54     29.09 o 
 -36   2  12      346.34      382.23     46.29 o 
 -34   2  12      168.30      182.59     21.51 o 
 -32   2  12      126.17       98.88     16.50 o 
 -30   2  12      164.30      162.79     16.21 o 
 -28   2  12        0.77      -12.78     13.74 o 
 -26   2  12        0.44       11.29     15.11 o 
 -24   2  12        6.25       10.30     14.09 o 
 -22   2  12       57.28       58.12     11.56 o 
 -20   2  12      110.51      134.03      8.97 o 
 -18   2  12      206.33      226.00     10.00 o 
 -16   2  12       84.35       93.05      9.83 o 
 -14   2  12       68.22       64.17      7.13 o 
 -12   2  12      131.29      114.44      7.58 o 
 -10   2  12      197.11      181.78      8.86 o 
  -8   2  12      298.71      302.49      9.81 o 
  -6   2  12        1.46        0.31      8.09 o 
  -4   2  12      137.65      153.90     10.59 o 
  -2   2  12       56.81       50.67      8.40 o 
   0   2  12       44.91       33.81      8.35 o 
   2   2  12      128.44      135.70      9.80 o 
   4   2  12      299.85      289.52     10.89 o 
   6   2  12       44.65       50.16      9.03 o 
   8   2  12        3.91       -6.09     10.47 o 
  10   2  12        0.52        3.78     13.98 o 
  12   2  12       40.69       31.76     15.00 o 
  14   2  12        1.22       -2.18     18.42 o 
  16   2  12       39.22       79.60     31.74 o 
  18   2  12        8.05        6.18     19.96 o 
 -35   3  12       19.01       28.43     18.70 o 
 -33   3  12       12.31        7.93     17.77 o 
 -31   3  12        6.84       22.35     18.22 o 
 -29   3  12       97.28       84.90     20.50 o 
 -27   3  12      104.28       95.38     17.28 o 
 -25   3  12       15.42       11.90     16.83 o 
 -23   3  12       93.67       72.73     16.34 o 
 -21   3  12        1.50        1.57     14.87 o 
 -19   3  12      591.39      606.84     24.26 o 
 -17   3  12       22.47       14.91     10.04 o 
 -15   3  12      437.86      467.92     30.29 o 
 -13   3  12      416.62      441.06     14.26 o 
 -11   3  12       58.20       56.39      9.53 o 
  -9   3  12      339.44      354.93     13.30 o 
  -7   3  12       36.57       59.41      9.44 o 
  -5   3  12      161.00      154.85     10.59 o 
  -3   3  12       91.96       86.92     10.14 o 
  -1   3  12      365.79      322.85     13.36 o 
   1   3  12        3.22        6.65     10.03 o 
   3   3  12      139.27      130.82     11.64 o 
   5   3  12       49.75       34.11     11.01 o 
   7   3  12       17.99       26.50     13.81 o 
   9   3  12       35.58       49.63     14.35 o 
  11   3  12      239.47      268.69     27.77 o 
  13   3  12       72.40       75.19     18.42 o 
  15   3  12       73.18      101.83     26.45 o 
 -34   4  12       21.14       -7.93     27.77 o 
 -32   4  12       62.89       35.64     18.63 o 
 -30   4  12      176.96      126.64     27.77 o 
 -28   4  12       20.81       32.57     21.82 o 
 -26   4  12      120.85      125.23     18.22 o 
 -24   4  12        3.74        5.17     15.41 o 
 -22   4  12      171.60      164.96     18.22 o 
 -20   4  12       76.83       61.32     16.34 o 
 -18   4  12     1065.60      956.84     28.51 o 
 -16   4  12     1200.72     1097.15     29.45 o 
 -14   4  12      494.92      453.31     17.52 o 
 -12   4  12      760.38      721.69     18.24 o 
 -10   4  12        1.48       -4.76     10.26 o 
  -8   4  12        1.76       19.72     10.19 o 
  -6   4  12       25.22       30.49     11.05 o 
  -4   4  12       14.32       13.63     10.85 o 
  -2   4  12       73.54       66.91     13.28 o 
   0   4  12      140.49      155.57     14.54 o 
   2   4  12      209.65      188.16     13.74 o 
   4   4  12       24.09       14.46     14.87 o 
   6   4  12        1.37       20.56     15.24 o 
   8   4  12        5.47       24.10     16.52 o 
  10   4  12        7.32       11.46     16.52 o 
  12   4  12        0.03       -5.78     19.84 o 
 -29   5  12       27.37       33.50     14.38 o 
 -27   5  12        3.84      -15.81     15.81 o 
 -25   5  12       72.13       63.58     26.45 o 
 -23   5  12       65.36       97.21     21.82 o 
 -21   5  12        6.84       11.24     15.90 o 
 -19   5  12       17.70        2.16     15.87 o 
 -17   5  12       29.88       27.17     15.41 o 
 -15   5  12      188.09      198.66     17.28 o 
 -13   5  12       57.49       35.05     17.85 o 
 -11   5  12        7.05       14.63     15.41 o 
  -9   5  12       38.86       28.97     14.29 o 
  -7   5  12       93.46       91.30     16.53 o 
  -5   5  12      156.47      153.29     12.54 o 
  -3   5  12        2.37       -6.47     11.13 o 
  -1   5  12       51.91       39.15     11.77 o 
   1   5  12        1.30      -14.07     14.91 o 
   3   5  12      129.46      109.28     16.83 o 
   5   5  12       47.16       44.78     15.87 o 
   7   5  12       54.73       27.66     16.14 o 
   9   5  12      161.25      193.70     19.04 o 
 -22   6  12       38.59       50.25     16.83 o 
 -20   6  12       85.89      118.98     28.43 o 
 -18   6  12       45.19       61.42     20.50 o 
 -16   6  12       14.39       11.54     15.41 o 
 -14   6  12       53.20       64.95     16.34 o 
 -12   6  12        0.08       -2.26     14.47 o 
 -10   6  12       22.54       25.04     19.84 o 
  -8   6  12       17.79       21.40     15.24 o 
  -6   6  12        5.67        9.74     15.24 o 
  -4   6  12      160.24      198.47     17.47 o 
  -2   6  12       38.99       54.48     15.57 o 
   0   6  12        6.34       19.32     14.91 o 
   2   6  12       55.44       73.87     16.14 o 
 -37   1  13       97.58      103.60     35.05 o 
 -35   1  13       14.00      -15.60     20.51 o 
 -33   1  13       65.70       71.48     16.82 o 
 -31   1  13        2.92       -0.04     15.23 o 
 -29   1  13       36.43       39.68     14.47 o 
 -27   1  13        0.02       -8.82     13.90 o 
 -25   1  13      576.51      587.87     22.33 o 
 -23   1  13      124.85      118.21      9.56 o 
 -21   1  13      367.11      370.70     12.15 o 
 -19   1  13        8.23        3.80      8.63 o 
 -17   1  13        0.06        6.05      8.81 o 
 -15   1  13      392.27      370.04     12.57 o 
 -13   1  13       11.36       21.96      8.62 o 
 -11   1  13      401.07      379.21     12.80 o 
  -9   1  13      107.78      102.51      9.48 o 
  -7   1  13      173.12      160.68      8.76 o 
  -5   1  13       29.20       28.31      7.64 o 
  -3   1  13       74.25       71.84      8.37 o 
  -1   1  13        5.24        8.48      8.18 o 
   1   1  13       81.75       81.74      9.09 o 
   3   1  13       30.37       32.17      9.09 o 
   5   1  13      739.31      781.90     23.41 o 
   7   1  13       24.30       29.23     18.22 o 
   9   1  13      184.21      174.93     19.64 o 
  11   1  13        7.56       13.89     17.77 o 
  13   1  13       14.26       -2.58     29.76 o 
  15   1  13        2.82       19.19     20.09 o 
 -36   2  13        5.82      -18.51     19.02 o 
 -34   2  13       24.31        3.84     21.82 o 
 -32   2  13      159.09      147.04     32.40 o 
 -30   2  13        8.25       -8.60     23.14 o 
 -28   2  13      236.28      241.95     21.02 o 
 -26   2  13        1.65       -8.49     13.81 o 
 -24   2  13       23.47       26.50     13.43 o 
 -22   2  13      135.90      159.27     15.72 o 
 -20   2  13      250.50      238.49     10.30 o 
 -18   2  13     1172.75     1205.18     18.33 o 
 -16   2  13       38.09       35.85      8.49 o 
 -14   2  13      483.71      506.74     12.10 o 
 -12   2  13       13.59        9.73      9.78 o 
 -10   2  13       49.57       43.17      9.78 o 
  -8   2  13      124.52      110.23     11.97 o 
  -6   2  13       45.99       38.37     11.45 o 
  -4   2  13       29.41       34.61     10.34 o 
  -2   2  13        8.08       -5.75      7.93 o 
   0   2  13       15.56        5.95      8.49 o 
   2   2  13       13.25       32.54      8.88 o 
   4   2  13       28.98       47.17     13.74 o 
   6   2  13       57.84       73.87     14.71 o 
   8   2  13       13.55       22.41     13.98 o 
  10   2  13        7.68       -0.81     18.07 o 
  12   2  13       16.71       37.56     18.63 o 
  14   2  13       41.38       59.57     20.51 o 
 -35   3  13      202.87      193.31     21.96 o 
 -33   3  13        2.33       -5.95     18.70 o 
 -31   3  13        1.35       19.84     18.70 o 
 -29   3  13        0.00       -1.11     17.28 o 
 -27   3  13       71.05       74.10     29.09 o 
 -25   3  13        2.99        1.96     22.48 o 
 -23   3  13       12.93       -0.66     16.83 o 
 -21   3  13     1192.44     1119.21     31.79 o 
 -19   3  13      140.26      107.46     16.75 o 
 -17   3  13     1010.91      923.74     19.86 o 
 -15   3  13      464.48      388.97     16.49 o 
 -13   3  13      182.19      212.77     12.99 o 
 -11   3  13        7.99        0.13     10.71 o 
  -9   3  13       59.26       62.08     11.20 o 
  -7   3  13       82.87       67.07     10.71 o 
  -5   3  13        4.25       23.55     10.22 o 
  -3   3  13      667.95      590.37     17.03 o 
  -1   3  13       88.00       63.29     10.68 o 
   1   3  13       29.01       35.84     10.88 o 
   3   3  13       54.00       50.25     16.52 o 
   5   3  13        5.34       10.35     20.50 o 
   7   3  13      100.26      116.88     19.84 o 
   9   3  13       21.36       33.67     18.07 o 
  11   3  13      106.01      112.92     19.37 o 
  13   3  13        9.49      -15.87     25.13 o 
 -32   4  13       25.63       11.00     19.15 o 
 -30   4  13       10.75      -17.43     18.22 o 
 -28   4  13       18.70       16.94     17.28 o 
 -26   4  13        0.02       -3.02     16.34 o 
 -24   4  13       68.98       59.51     17.77 o 
 -22   4  13      460.19      410.47     42.32 o 
 -20   4  13       78.46       57.18     17.19 o 
 -18   4  13      599.48      478.99     24.77 o 
 -16   4  13        2.26       -4.97     15.41 o 
 -14   4  13      661.78      636.56     25.60 o 
 -12   4  13      186.36      194.27     12.46 o 
 -10   4  13      200.43      217.83     15.18 o 
  -8   4  13        2.00       -1.84     10.71 o 
  -6   4  13       36.65       33.85     12.97 o 
  -4   4  13      245.56      231.99     13.74 o 
  -2   4  13      108.00      141.94     18.18 o 
   0   4  13      105.86      116.34     17.47 o 
   2   4  13       62.11       59.91     16.75 o 
   4   4  13       40.18       50.40     25.13 o 
   6   4  13       73.85      102.51     18.42 o 
   8   4  13      314.72      418.37     32.40 o 
  10   4  13      111.66      127.42     25.13 o 
 -27   5  13       41.50       42.45     20.50 o 
 -25   5  13        0.11       -2.90     16.75 o 
 -23   5  13        6.06       15.87     16.83 o 
 -21   5  13        9.08      -15.87     16.83 o 
 -19   5  13       27.87       22.56     16.34 o 
 -17   5  13       41.46       58.12     16.75 o 
 -15   5  13      137.87      109.11     17.77 o 
 -13   5  13       70.51       99.18     17.28 o 
 -11   5  13        1.60        0.86     15.81 o 
  -9   5  13        0.46       -2.41     15.81 o 
  -7   5  13      176.19      176.80     18.07 o 
  -5   5  13       25.36       49.86     12.87 o 
  -3   5  13       69.47       78.37     16.52 o 
  -1   5  13       44.59       39.67     17.85 o 
   1   5  13       20.27       38.16     16.19 o 
   3   5  13        7.22       15.30     15.87 o 
   5   5  13        5.93       18.30     16.83 o 
 -18   6  13        9.26       42.86     17.85 o 
 -16   6  13       34.82       35.97     16.34 o 
 -14   6  13      304.37      268.13     19.57 o 
 -12   6  13       13.09       33.29     16.34 o 
 -10   6  13      231.97      243.82     19.57 o 
  -8   6  13       44.57       59.32     16.19 o 
  -6   6  13        0.49       -2.10     15.87 o 
  -4   6  13       72.04       67.93     16.52 o 
 -36   0  14      286.55      235.40     37.03 o 
 -34   0  14      115.67      230.11     31.74 o 
 -32   0  14       44.10       66.12     30.42 o 
 -30   0  14      145.97      145.47     30.42 o 
 -28   0  14       16.30       23.26     18.22 o 
 -26   0  14       25.17       31.74     17.77 o 
 -24   0  14       54.82       27.77     16.34 o 
 -22   0  14      181.75      184.42     19.15 o 
 -20   0  14       44.80       51.62     35.05 o 
 -18   0  14        5.16       25.79     16.75 o 
 -16   0  14       40.68       33.81     21.16 o 
 -14   0  14      713.07      679.43     26.93 o 
 -12   0  14        0.03       -1.98     16.83 o 
 -10   0  14      826.13      823.13     20.33 o 
  -8   0  14       64.53       65.45     12.00 o 
  -6   0  14       29.63        4.10     11.20 o 
  -4   0  14       58.74       49.25     11.85 o 
  -2   0  14      592.48      590.05     26.54 o 
   0   0  14      459.02      497.59     23.18 o 
   2   0  14      320.35      371.61     31.74 o 
   4   0  14     1108.63     1217.99     50.25 o 
   6   0  14      163.18      194.40     30.42 o 
   8   0  14       19.59       51.58     27.77 o 
  10   0  14       29.30       19.84     27.77 o 
  12   0  14      157.95      158.70     31.74 o 
 -37   1  14       24.23      -25.13     31.74 o 
 -35   1  14        0.95      -15.06     54.88 o 
 -33   1  14       24.62       15.43     16.03 o 
 -31   1  14       69.31       34.51     15.73 o 
 -29   1  14       20.29       -5.00     15.20 o 
 -27   1  14       53.98       32.54     19.83 o 
 -25   1  14       14.10       -2.12     13.94 o 
 -23   1  14        0.15        6.97     12.03 o 
 -21   1  14      309.00      322.33     15.19 o 
 -19   1  14       12.10        7.05     13.93 o 
 -17   1  14       96.40      105.95     12.69 o 
 -15   1  14       34.31       29.04     11.50 o 
 -13   1  14     1323.38     1370.33     20.39 o 
 -11   1  14       19.46       16.41      9.34 o 
  -9   1  14      134.43      119.09     10.04 o 
  -7   1  14        0.27       -7.06      8.26 o 
  -5   1  14       25.95       28.50      8.88 o 
  -3   1  14        7.21        6.48      8.88 o 
  -1   1  14      126.13      134.50     10.13 o 
   1   1  14     1065.80     1101.51     26.93 o 
   3   1  14       73.05       88.22     15.00 o 
   5   1  14      522.52      558.28     28.94 o 
   7   1  14       47.00       65.46     19.64 o 
   9   1  14       10.36       -1.61     19.15 o 
  11   1  14       28.20       34.57     20.09 o 
  13   1  14       30.77       60.62     33.72 o 
 -34   2  14        0.04      -17.19     41.00 o 
 -32   2  14      191.18      208.56     21.45 o 
 -30   2  14       16.85      -14.06     17.69 o 
 -28   2  14       63.87       72.20     30.42 o 
 -26   2  14      117.43      112.74     18.63 o 
 -24   2  14      145.02      131.97     19.15 o 
 -22   2  14      263.37      261.08     21.02 o 
 -20   2  14      374.26      377.83     29.09 o 
 -18   2  14      913.95      977.14     41.66 o 
 -16   2  14      419.02      441.11     26.32 o 
 -14   2  14     1157.82     1189.08     21.34 o 
 -12   2  14        2.12       17.76     10.03 o 
 -10   2  14      183.09      173.72     11.62 o 
  -8   2  14       40.97       44.60     10.85 o 
  -6   2  14        5.68        8.65      9.69 o 
  -4   2  14       17.61       28.48     10.23 o 
  -2   2  14      108.57       98.47     11.66 o 
   0   2  14      450.18      478.82     21.06 o 
   2   2  14      197.30      187.61     16.87 o 
   4   2  14      246.77      227.98     16.97 o 
   6   2  14      139.61      159.62     17.23 o 
   8   2  14        1.47      -18.07     18.07 o 
  10   2  14      105.12       99.41     20.90 o 
  12   2  14       51.28       27.77     27.77 o 
 -33   3  14      146.81      123.62     21.02 o 
 -31   3  14      229.86      230.73     22.44 o 
 -29   3  14        4.28       -1.98     18.70 o 
 -27   3  14       21.89        4.63     17.77 o 
 -25   3  14        3.59        1.68     17.28 o 
 -23   3  14       29.60       36.01     18.22 o 
 -21   3  14      202.19      190.51     20.09 o 
 -19   3  14        9.44       10.26     17.28 o 
 -17   3  14      563.65      510.09     17.74 o 
 -15   3  14        3.41       -1.49     14.30 o 
 -13   3  14      141.66      156.49     12.64 o 
 -11   3  14       19.92       10.75     10.98 o 
  -9   3  14      100.96       97.18     12.03 o 
  -7   3  14       15.95       19.70     11.47 o 
  -5   3  14       60.71       53.97     12.25 o 
  -3   3  14       37.65       48.49     12.63 o 
  -1   3  14        2.54       -0.66     15.90 o 
   1   3  14       24.82       33.44     17.47 o 
   3   3  14       49.62       74.45     30.42 o 
   5   3  14        8.09        0.20     18.07 o 
   7   3  14        8.03       10.29     31.08 o 
   9   3  14        9.20        7.93     25.13 o 
 -30   4  14        9.68       19.84     18.70 o 
 -28   4  14       78.13       64.80     19.64 o 
 -26   4  14       30.33       20.52     17.28 o 
 -24   4  14       30.40       17.85     21.82 o 
 -22   4  14        1.16       -8.83     17.28 o 
 -20   4  14      236.28      231.80     20.09 o 
 -18   4  14        0.21      -12.09     16.75 o 
 -16   4  14        1.24       -0.66     15.90 o 
 -14   4  14       24.32        9.51     16.75 o 
 -12   4  14       70.11       57.28     17.69 o 
 -10   4  14       80.23       98.96     12.45 o 
  -8   4  14       18.36       25.14     11.78 o 
  -6   4  14      346.78      300.26     15.31 o 
  -4   4  14        3.36       27.28     12.57 o 
  -2   4  14        0.85       -4.48     16.75 o 
   0   4  14       13.96       -3.15     17.13 o 
   2   4  14       33.07       -6.75     17.47 o 
   4   4  14        5.17        3.55     21.16 o 
   6   4  14        7.83      -19.84     19.84 o 
 -23   5  14        5.94      -17.28     17.28 o 
 -21   5  14        7.84      -18.22     18.22 o 
 -19   5  14       27.33       38.82     17.28 o 
 -17   5  14       28.03        7.27     17.85 o 
 -15   5  14        1.08      -15.42     16.34 o 
 -13   5  14       22.72        9.88     16.75 o 
 -11   5  14       39.01       82.51     17.69 o 
  -9   5  14      136.25      122.51     18.07 o 
  -7   5  14       82.03       83.13     18.07 o 
  -5   5  14      309.93      362.06     47.61 o 
  -3   5  14        0.88       12.78     16.52 o 
  -1   5  14        1.14       30.24     17.47 o 
 -35   1  15       48.16        5.29     30.42 o 
 -33   1  15        0.21      -30.42     30.42 o 
 -31   1  15      135.43      106.54     20.51 o 
 -29   1  15       26.83       20.60     22.58 o 
 -27   1  15        1.04       18.26     15.00 o 
 -25   1  15       92.28       77.32     15.23 o 
 -23   1  15      145.53      122.05     20.98 o 
 -21   1  15       81.04       90.41     12.88 o 
 -19   1  15       16.67       19.58     11.87 o 
 -17   1  15        5.38       10.83     11.83 o 
 -15   1  15      124.88      140.11     16.03 o 
 -13   1  15       81.61       85.27     10.90 o 
 -11   1  15       14.86        9.99     10.97 o 
  -9   1  15       52.25       76.77     11.66 o 
  -7   1  15       13.81       14.46     10.59 o 
  -5   1  15      106.32      107.14     11.52 o 
  -3   1  15       93.59      108.01     15.44 o 
  -1   1  15      138.85      162.58     16.53 o 
   1   1  15      815.70      839.49     31.75 o 
   3   1  15       65.30       44.30     19.64 o 
   5   1  15      194.18      176.46     20.90 o 
   7   1  15       92.18       76.97     20.51 o 
   9   1  15       92.79       83.00     31.74 o 
 -32   2  15       30.30       45.43     20.09 o 
 -30   2  15       15.18        1.32     19.15 o 
 -28   2  15       26.54        6.93     19.15 o 
 -26   2  15       15.77       13.92     17.69 o 
 -24   2  15        0.61        0.00     29.09 o 
 -22   2  15        0.05       -4.65     17.28 o 
 -20   2  15     1097.78     1089.00     33.11 o 
 -18   2  15       99.18       80.04     18.63 o 
 -16   2  15      454.63      441.68     42.98 o 
 -14   2  15       59.43       58.09     11.69 o 
 -12   2  15        1.60      -10.60     10.60 o 
 -10   2  15      146.47      147.00     11.62 o 
  -8   2  15      223.85      246.84     13.04 o 
  -6   2  15      359.80      362.54     14.79 o 
  -4   2  15       52.98       38.09     18.64 o 
  -2   2  15       54.65       48.54     14.97 o 
   0   2  15       25.92       31.38     15.23 o 
   2   2  15        1.42        2.69     15.44 o 
   4   2  15       87.29       85.51     19.96 o 
   6   2  15       33.00       34.89     24.47 o 
   8   2  15       50.26       59.33     20.90 o 
 -31   3  15      135.39      129.26     21.02 o 
 -29   3  15        4.69       14.04     23.80 o 
 -27   3  15       24.24       32.73     18.63 o 
 -25   3  15        3.60       -7.27     20.50 o 
 -23   3  15        0.10        7.97     18.22 o 
 -21   3  15        9.70       21.69     18.63 o 
 -19   3  15        1.54       -7.66     17.69 o 
 -17   3  15      106.80      111.75     18.22 o 
 -15   3  15        0.27        0.92     11.69 o 
 -13   3  15        0.08       10.40     12.11 o 
 -11   3  15       17.45       19.99     11.81 o 
  -9   3  15       59.73       51.81     12.64 o 
  -7   3  15        1.95        2.43     13.76 o 
  -5   3  15       36.45       36.40     17.69 o 
  -3   3  15       67.04       60.65     18.07 o 
  -1   3  15        0.06       -4.61     17.28 o 
   1   3  15        5.48       -7.38     17.69 o 
   3   3  15       21.18       28.96     18.22 o 
   5   3  15       12.72       15.05     19.57 o 
 -26   4  15       11.53        8.58     19.15 o 
 -24   4  15       17.81       24.47     28.43 o 
 -22   4  15       55.89       42.32     18.70 o 
 -20   4  15      115.82      116.13     19.57 o 
 -18   4  15       39.19       53.14     18.22 o 
 -16   4  15        7.50       -1.39     17.69 o 
 -14   4  15        3.35       -4.79     18.51 o 
 -12   4  15      120.60      128.28     18.63 o 
 -10   4  15       31.11       27.33     16.75 o 
  -8   4  15        0.04        4.15     12.13 o 
  -6   4  15        0.33      -13.92     17.69 o 
  -4   4  15       11.27       28.00     18.63 o 
  -2   4  15       26.94       48.48     43.64 o 
   0   4  15       13.93        4.42     17.47 o 
 -17   5  15       72.47       50.12     18.22 o 
 -15   5  15       29.80        4.73     17.69 o 
 -13   5  15       22.41       33.91     33.06 o 
 -11   5  15       23.07       15.80     17.47 o 
  -9   5  15       69.59       62.09     18.63 o 
 -32   0  16       12.32       -3.97     30.42 o 
 -30   0  16        0.22      -26.45     26.45 o 
 -28   0  16        1.16       47.61     29.09 o 
 -26   0  16       21.17        7.97     19.02 o 
 -24   0  16       93.64       63.61     19.15 o 
 -22   0  16       56.86       81.51     20.09 o 
 -20   0  16      184.83      186.40     21.02 o 
 -18   0  16        0.04        1.68     17.28 o 
 -16   0  16        0.21       -1.49     18.22 o 
 -14   0  16        0.86        3.97     18.70 o 
 -12   0  16       91.85       94.39     19.64 o 
 -10   0  16        3.54       -6.61     23.80 o 
  -8   0  16       26.92      -15.87     26.45 o 
  -6   0  16        0.73       -2.64     26.45 o 
  -4   0  16        9.28       19.84     26.45 o 
  -2   0  16       38.60        2.64     27.77 o 
   0   0  16        1.82        3.97     27.77 o 
   2   0  16      321.00      375.58     35.71 o 
   4   0  16        0.63        0.00     29.09 o 
   6   0  16       18.44       17.19     27.77 o 
 -31   1  16        0.56      -22.48     29.09 o 
 -29   1  16        5.86       -8.00     20.09 o 
 -27   1  16      103.51       93.85     20.09 o 
 -25   1  16       35.35       40.26     20.09 o 
 -23   1  16      311.66      315.35     22.90 o 
 -21   1  16       40.07       71.12     19.15 o 
 -19   1  16      254.39      260.35     17.99 o 
 -17   1  16        4.45        5.73     15.27 o 
 -15   1  16      171.98      150.74     16.03 o 
 -13   1  16       62.14       52.14     11.76 o 
 -11   1  16        0.76        6.32     15.35 o 
  -9   1  16        0.83        4.42     14.75 o 
  -7   1  16       16.23       17.53     15.67 o 
  -5   1  16       35.64       37.86     18.63 o 
  -3   1  16      271.70      279.94     25.79 o 
  -1   1  16      193.37      202.88     30.42 o 
   1   1  16       12.39       20.79     20.09 o 
   3   1  16       24.46       38.80     20.51 o 
   5   1  16        6.00      -10.42     20.50 o 
 -30   2  16      118.96      101.21     21.51 o 
 -28   2  16        2.03       -4.03     20.09 o 
 -26   2  16      550.21      559.05     35.71 o 
 -24   2  16        7.58      -10.32     31.74 o 
 -22   2  16      319.86      320.60     22.90 o 
 -20   2  16        9.71      -10.45     19.15 o 
 -18   2  16      132.32      146.83     19.96 o 
 -16   2  16       28.77       41.00     18.70 o 
 -14   2  16      219.18      188.79     21.74 o 
 -12   2  16       29.58       21.07     12.50 o 
 -10   2  16        0.05        5.32     27.11 o 
  -8   2  16      109.75      152.65     19.64 o 
  -6   2  16        0.51       14.55     16.83 o 
  -4   2  16       18.02       42.32     18.70 o 
  -2   2  16       35.58       26.22     19.15 o 
   0   2  16      306.42      301.52     31.74 o 
   2   2  16       52.02       88.61     27.77 o 
 -27   3  16        6.60       14.55     19.64 o 
 -25   3  16        0.55        7.93     19.64 o 
 -23   3  16        1.17       -0.48     19.84 o 
 -21   3  16        3.03        3.11     18.63 o 
 -19   3  16       15.92       -6.38     18.63 o 
 -17   3  16      104.02      141.47     21.16 o 
 -15   3  16        4.50       10.81     18.63 o 
 -13   3  16       16.41       20.12     18.01 o 
 -11   3  16        0.01       -3.32     18.22 o 
  -9   3  16        0.27       12.70     18.63 o 
  -7   3  16        1.29        1.53     18.07 o 
  -5   3  16       52.91       63.58     19.02 o 
  -3   3  16        1.40       13.70     18.51 o 
  -1   3  16       93.17       70.95     19.18 o 
 -20   4  16        9.26        2.78     18.63 o 
 -18   4  16        1.79      -13.06     18.63 o 
 -16   4  16        0.36      -10.88     18.22 o 
 -14   4  16        0.65       16.19     19.15 o 
 -12   4  16        8.95       -4.32     18.51 o 
 -10   4  16       33.79       50.76     19.57 o 
  -8   4  16       73.73       68.82     24.47 o 
  -6   4  16        5.58        0.61     25.13 o 
 -29   1  17        0.22        0.00     29.09 o 
 -27   1  17       13.19       12.30     19.96 o 
 -25   1  17      158.65      163.86     21.84 o 
 -23   1  17      210.96      222.23     22.90 o 
 -21   1  17      397.27      411.63     25.70 o 
 -19   1  17      634.43      689.33     32.25 o 
 -17   1  17       89.88       74.47     37.69 o 
 -15   1  17      326.08      312.24     24.03 o 
 -13   1  17       22.06       20.62     15.47 o 
 -11   1  17       63.04       58.77     17.90 o 
  -9   1  17       10.63       -0.66     18.70 o 
  -7   1  17        7.61      -13.22     19.64 o 
  -5   1  17      129.33      137.77     21.96 o 
  -3   1  17       13.81      -13.06     19.15 o 
  -1   1  17      117.36      142.83     22.38 o 
 -26   2  17       76.06      105.67     37.03 o 
 -24   2  17       36.42       13.89     19.64 o 
 -22   2  17       47.46       47.58     20.51 o 
 -20   2  17       67.25      113.32     21.02 o 
 -18   2  17       37.16       56.20     20.51 o 
 -16   2  17       23.16       10.32     19.15 o 
 -14   2  17      173.71      159.55     21.96 o 
 -12   2  17        1.69        3.32     18.22 o 
 -10   2  17      112.42      122.09     20.51 o 
  -8   2  17       23.43       19.14     19.57 o 
  -6   2  17       40.89       24.03     19.15 o 
  -4   2  17      181.73      175.89     30.42 o 
  -2   2  17       16.71       11.90     27.77 o 
 -21   3  17        1.17      -16.44     19.57 o 
 -19   3  17        6.53       18.58     37.03 o 
 -17   3  17      113.63      119.54     21.45 o 
 -15   3  17        0.47        2.87     19.02 o 
 -13   3  17        1.56       14.87     19.02 o 
 -11   3  17       76.52       78.75     29.76 o 
  -9   3  17        3.55      -10.55     35.71 o 
 -20   0  18      280.40      355.74     35.71 o 
 -18   0  18        0.45       34.38     30.42 o 
 -16   0  18       50.47       56.87     29.09 o 
 -14   0  18       14.45       31.74     29.09 o 
 -12   0  18       25.02       11.90     29.09 o 
 -10   0  18       35.48       70.09     30.42 o 
  -8   0  18       79.67       62.16     31.74 o 
 -21   1  18      251.99      237.97     23.38 o 
 -19   1  18       10.76       38.35     27.77 o 
 -17   1  18       47.28       67.45     29.09 o 
 -15   1  18       24.50       10.58     29.09 o 
 -13   1  18        6.20        0.00     26.45 o 
 -11   1  18       31.41       39.67     29.09 o 
  -9   1  18       95.14      119.72     21.96 o 
 -14   2  18        6.87       52.90     26.45 o 
                                                 
